# Supplementary material for: Direct synthesis of partially ethoxylated branched polyethylenimine from ethanolamine
Source: Nat Commun. 2024 Jul 24;15:6253. doi: 10.1038/s41467-024-50403-z (PMC11269587; doi:10.1038/s41467-024-50403-z)
Supplement: Supplementary file 3 — Source Data [file 41467_2024_50403_MOESM3_ESM.txt]

17
coordinates from 10.log
 N		   2.679977 	  -0.649446 	  -0.711494
 C		   2.290724 	  -0.009184 	   0.540386
 C		   0.884189 	   0.547661 	   0.622821
 N		   0.070355 	   0.484515 	  -0.364247
 C		  -1.271749 	   1.019958 	  -0.197529
 C		  -2.309042 	  -0.092236 	  -0.419366
 O		  -2.204648 	  -1.130174 	   0.544949
 H		   2.498850 	   0.020134 	  -1.475353
 H		   2.004739 	  -1.405712 	  -0.902227
 H		   2.995202 	   0.824586 	   0.773963
 H		   2.423689 	  -0.722479 	   1.388010
 H		   0.601592 	   1.032216 	   1.594967
 H		  -1.439656 	   1.809406 	  -0.965395
 H		  -1.429426 	   1.480752 	   0.810784
 H		  -2.204219 	  -0.481083 	  -1.462416
 H		  -3.329233 	   0.336187 	  -0.324755
 H		  -1.301408 	  -1.495290 	   0.455139
18
coordinates from 11.log
 N		   3.189884 	  -0.233715 	  -0.155493
 C		   1.915680 	  -0.825764 	   0.273808
 C		   0.847209 	   0.290900 	   0.332440
 O		   1.036162 	   1.141913 	  -0.796460
 N		  -0.470176 	  -0.287881 	   0.391659
 C		  -1.561177 	   0.654087 	   0.537904
 C		  -2.871800 	   0.103673 	   0.032918
 O		  -2.975084 	  -0.932813 	  -0.604828
 H		   3.701169 	   0.160942 	   0.646244
 H		   3.807405 	  -0.940586 	  -0.572650
 H		   1.947622 	  -1.371938 	   1.244620
 H		   1.597771 	  -1.555031 	  -0.503096
 H		   0.985307 	   0.882581 	   1.276513
 H		   2.007130 	   1.001232 	  -0.983463
 H		  -0.650554 	  -0.870076 	  -0.440771
 H		  -1.422827 	   1.614198 	  -0.031692
 H		  -1.706619 	   0.973405 	   1.598482
 H		  -3.772469 	   0.746274 	   0.260524
15
coordinates from 12.log
 N		  -2.588321 	  -0.840221 	  -0.500798
 C		  -2.233412 	   0.153293 	   0.505888
 C		  -0.827710 	   0.712790 	   0.451989
 N		   0.010711 	   0.342951 	  -0.441604
 C		   1.342458 	   0.896921 	  -0.404943
 C		   2.407577 	  -0.116586 	  -0.010613
 O		   2.192639 	  -1.239990 	   0.403004
 H		  -1.892314 	  -1.600167 	  -0.449651
 H		  -2.410971 	  -0.425131 	  -1.428444
 H		  -2.385703 	  -0.269370 	   1.527483
 H		  -2.942538 	   1.013770 	   0.458800
 H		  -0.567948 	   1.470916 	   1.237998
 H		   1.472979 	   1.763594 	   0.300568
 H		   1.633364 	   1.285183 	  -1.410090
 H		   3.461814 	   0.283504 	  -0.117807
28
coordinates from 13.log
 N		   3.495357 	  -0.122776 	  -0.964085
 C		   3.142392 	   0.308879 	   0.396002
 C		   2.015929 	  -0.577196 	   0.942096
 N		   0.864943 	  -0.500717 	   0.035473
 C		  -0.180183 	  -1.501137 	   0.256033
 C		  -1.537222 	  -1.072810 	  -0.341559
 O		  -2.318351 	  -2.277938 	  -0.366276
 N		  -2.230409 	  -0.038958 	   0.385857
 C		  -2.384585 	   1.327299 	  -0.103073
 C		  -1.240974 	   2.307601 	   0.223378
 O		  -0.040803 	   2.042287 	  -0.462925
 H		   4.102777 	  -0.953715 	  -0.923170
 H		   4.048499 	   0.603205 	  -1.437198
 H		   2.761697 	   1.351479 	   0.337648
 H		   3.991229 	   0.309611 	   1.123111
 H		   1.718596 	  -0.234697 	   1.957674
 H		   2.390137 	  -1.628227 	   1.054916
 H		   1.263911 	  -0.597077 	  -0.915439
 H		  -0.326528 	  -1.643492 	   1.349982
 H		   0.090768 	  -2.502743 	  -0.156201
 H		  -1.374476 	  -0.688459 	  -1.380651
 H		  -3.242621 	  -1.958451 	  -0.400875
 H		  -2.089348 	  -0.094371 	   1.401168
 H		  -3.332029 	   1.749675 	   0.309298
 H		  -2.512607 	   1.285900 	  -1.207630
 H		  -1.106820 	   2.322253 	   1.340272
 H		  -1.576450 	   3.334345 	  -0.055629
 H		   0.265114 	   1.111325 	  -0.201646
25
coordinates from 14.log
 N		  -0.165319 	   1.754218 	  -0.440364
 C		  -1.261859 	   1.523805 	   0.512639
 C		  -2.472362 	   0.743932 	  -0.053338
 N		  -2.224579 	  -0.599784 	  -0.586934
 C		  -1.645130 	  -1.566056 	   0.333839
 C		  -0.131185 	  -1.616370 	   0.447890
 N		   0.644407 	  -1.069156 	  -0.410730
 C		   2.084587 	  -1.141994 	  -0.212176
 C		   2.734024 	   0.259217 	  -0.281780
 O		   2.268728 	   1.154623 	   0.701336
 H		  -0.433644 	   2.453758 	  -1.146812
 H		   0.007829 	   0.858293 	  -0.937962
 H		  -1.611701 	   2.501525 	   0.909533
 H		  -0.842471 	   0.973563 	   1.384949
 H		  -2.938788 	   1.342078 	  -0.868500
 H		  -3.241118 	   0.663575 	   0.749979
 H		  -1.652480 	  -0.555899 	  -1.440871
 H		  -1.966419 	  -2.602673 	   0.056812
 H		  -2.070719 	  -1.411128 	   1.350697
 H		   0.272928 	  -2.206519 	   1.310779
 H		   2.524254 	  -1.758326 	  -1.030859
 H		   2.346305 	  -1.631598 	   0.759275
 H		   2.587129 	   0.659977 	  -1.317181
 H		   3.832203 	   0.121944 	  -0.150179
 H		   1.406855 	   1.542285 	   0.343415
11
coordinates from 1.log
 O		  -1.339469 	  -0.695588 	  -0.159419
 C		  -0.828947 	   0.564312 	   0.236193
 C		   0.629419 	   0.690252 	  -0.240285
 N		   1.316905 	  -0.562312 	   0.114813
 H		  -0.515660 	  -1.252313 	  -0.117921
 H		  -0.864095 	   0.697047 	   1.351342
 H		  -1.453438 	   1.374759 	  -0.201304
 H		   1.100003 	   1.616923 	   0.168243
 H		   0.638395 	   0.776343 	  -1.348064
 H		   2.162362 	  -0.697636 	  -0.452672
 H		   1.627023 	  -0.541614 	   1.096589
9
coordinates from 2.log
 O		   1.401952 	  -0.658325 	  -0.000015
 C		   0.886647 	   0.447186 	   0.000127
 C		  -0.615031 	   0.686615 	  -0.000097
 N		  -1.465577 	  -0.492732 	  -0.000103
 H		   1.518517 	   1.389291 	   0.000205
 H		  -0.837375 	   1.338166 	  -0.879523
 H		  -0.837754 	   1.338414 	   0.879024
 H		  -1.214115 	  -1.076979 	  -0.811423
 H		  -1.215542 	  -1.075974 	   0.812376
17
coordinates from 3.log
 N		  -2.653871 	  -0.909548 	   0.573397
 C		  -2.305125 	  -0.007473 	  -0.529527
 C		  -1.077242 	   0.889167 	  -0.285588
 N		   0.102824 	   0.072078 	  -0.013904
 C		   1.282964 	   0.797536 	   0.390432
 C		   2.551184 	  -0.002168 	   0.205525
 O		   2.604995 	  -1.060677 	  -0.400096
 H		  -2.940649 	  -0.337894 	   1.383109
 H		  -1.772512 	  -1.352137 	   0.881071
 H		  -3.180046 	   0.634131 	  -0.771908
 H		  -2.116275 	  -0.620521 	  -1.442482
 H		  -1.267872 	   1.530598 	   0.605868
 H		  -0.940205 	   1.592701 	  -1.151674
 H		   0.341400 	  -0.516710 	  -0.825463
 H		   1.231329 	   1.126682 	   1.456859
 H		   1.474031 	   1.754885 	  -0.180006
 H		   3.477493 	   0.473600 	   0.643896
25
coordinates from 4.log
 N		   3.846791 	  -0.751478 	   1.144695
 C		   3.381277 	  -1.077881 	  -0.209027
 C		   2.526978 	   0.010182 	  -0.885540
 N		   1.350079 	   0.309923 	  -0.074891
 C		   0.550167 	   1.437094 	  -0.539678
 C		  -0.767880 	   1.509596 	   0.235398
 N		  -1.547664 	   0.291256 	   0.024336
 C		  -2.735365 	   0.165168 	   0.835662
 C		  -3.719973 	  -0.832743 	   0.272401
 O		  -3.624358 	  -1.327117 	  -0.839563
 H		   4.505397 	   0.040186 	   1.076629
 H		   3.031158 	  -0.350474 	   1.637321
 H		   2.779672 	  -2.016432 	  -0.159860
 H		   4.256136 	  -1.312484 	  -0.853828
 H		   2.277658 	  -0.299598 	  -1.937772
 H		   3.132828 	   0.942237 	  -0.976448
 H		   0.722643 	  -0.509194 	  -0.042235
 H		   0.317057 	   1.385447 	  -1.640439
 H		   1.115151 	   2.385452 	  -0.394001
 H		  -1.318674 	   2.444704 	  -0.048130
 H		  -0.538671 	   1.590122 	   1.321316
 H		  -1.813718 	   0.187867 	  -0.966116
 H		  -3.337037 	   1.115097 	   0.950085
 H		  -2.498298 	  -0.132241 	   1.885781
 H		  -4.592105 	  -1.070151 	   0.949933
19
coordinates from 5.log
 N		  -2.790139 	   0.330332 	  -0.565530
 C		  -2.139500 	  -0.682860 	   0.277480
 C		  -0.798910 	  -0.147345 	   0.796892
 N		   0.033882 	   0.261924 	  -0.334329
 C		   1.220725 	   1.056364 	  -0.011137
 C		   2.368742 	   0.094107 	   0.358473
 O		   2.397866 	  -0.963915 	  -0.582306
 H		  -3.221555 	   1.053951 	   0.027609
 H		  -3.564470 	  -0.091054 	  -1.094736
 H		  -1.942407 	  -1.576885 	  -0.353040
 H		  -2.750342 	  -1.029849 	   1.147240
 H		  -0.291224 	  -0.937445 	   1.393065
 H		  -0.990289 	   0.705127 	   1.503391
 H		  -0.592332 	   0.751893 	  -0.991458
 H		   1.050151 	   1.801613 	   0.807255
 H		   1.506401 	   1.621424 	  -0.924108
 H		   2.222113 	  -0.283644 	   1.405122
 H		   3.341936 	   0.634288 	   0.350008
 H		   1.436540 	  -1.005485 	  -0.843136
28
coordinates from 6-B.log
 O		   0.030114 	  -0.202366 	   1.655726
 C		   0.685533 	  -0.735263 	   0.481607
 N		   0.112506 	  -0.304960 	  -0.778745
 C		  -1.105076 	  -0.997799 	  -1.211827
 C		  -2.386476 	  -0.817000 	  -0.364075
 O		  -2.288874 	  -1.349039 	   0.940847
 C		   0.311883 	   1.065783 	  -1.247696
 C		  -0.457827 	   2.215094 	  -0.553165
 N		  -0.060429 	   2.381335 	   0.858227
 C		   2.210484 	  -0.490808 	   0.567720
 N		   3.009991 	  -1.121796 	  -0.485317
 H		  -0.002495 	   0.811730 	   1.507880
 H		   0.516766 	  -1.834783 	   0.533307
 H		  -0.884983 	  -2.090734 	  -1.240634
 H		  -1.323792 	  -0.686567 	  -2.258570
 H		  -3.209915 	  -1.357015 	  -0.886284
 H		  -2.683543 	   0.264462 	  -0.359498
 H		  -1.513808 	  -0.882332 	   1.373240
 H		   0.042480 	   1.096046 	  -2.326918
 H		   1.398051 	   1.307884 	  -1.207452
 H		  -1.546870 	   2.004736 	  -0.579845
 H		  -0.298885 	   3.142200 	  -1.154367
 H		   0.864943 	   2.831503 	   0.919596
 H		  -0.710081 	   3.013844 	   1.345343
 H		   2.542917 	  -0.863392 	   1.559005
 H		   2.412639 	   0.604211 	   0.580417
 H		   2.546614 	  -0.927255 	  -1.387290
 H		   2.934444 	  -2.145401 	  -0.385059
28
coordinates from 6-L.log
 N		  -1.765828 	   2.310236 	   0.024344
 C		  -2.836238 	   1.314163 	  -0.027314
 C		  -2.287662 	  -0.092663 	   0.239019
 O		  -3.423965 	  -0.970827 	   0.256685
 N		  -1.284238 	  -0.426490 	  -0.756943
 C		  -0.503408 	  -1.651469 	  -0.533377
 C		   0.627471 	  -1.433287 	   0.480811
 N		   1.504145 	  -0.353433 	   0.034184
 C		   2.528091 	   0.072660 	   0.991512
 C		   3.567902 	   0.903625 	   0.223655
 O		   3.951463 	   0.205043 	  -0.948730
 H		  -1.124262 	   2.129994 	  -0.761354
 H		  -2.160423 	   3.244998 	  -0.148116
 H		  -3.403446 	   1.268804 	  -0.995882
 H		  -3.586956 	   1.536380 	   0.760068
 H		  -1.782781 	  -0.094146 	   1.233326
 H		  -3.156036 	  -1.794925 	   0.705178
 H		  -1.727739 	  -0.451449 	  -1.684871
 H		  -0.053452 	  -1.941747 	  -1.505747
 H		  -1.128376 	  -2.518844 	  -0.201824
 H		   1.212633 	  -2.374785 	   0.577028
 H		   0.191395 	  -1.236376 	   1.495836
 H		   0.894918 	   0.440477 	  -0.221356
 H		   3.020052 	  -0.842026 	   1.390902
 H		   2.126715 	   0.639669 	   1.869285
 H		   4.464671 	   1.086675 	   0.855964
 H		   3.131036 	   1.910124 	  -0.015438
 H		   3.106582 	  -0.266916 	  -1.173572
25
coordinates from 7-B.log
 N		  -3.695296 	   0.252948 	  -0.754676
 C		  -2.480030 	  -0.149206 	  -0.134701
 C		  -1.428787 	   0.683806 	   0.123876
 N		  -0.176597 	   0.356252 	   0.657387
 C		   0.805863 	   1.421403 	   0.825291
 C		   1.674270 	   1.744959 	  -0.408170
 O		   2.674752 	   0.796040 	  -0.685955
 C		   0.078420 	  -0.997075 	   1.107990
 C		   0.405486 	  -2.025004 	   0.002268
 N		   1.734516 	  -1.795806 	  -0.587752
 H		  -4.516176 	  -0.146365 	  -0.280788
 H		  -3.809624 	   1.274828 	  -0.754737
 H		  -2.412843 	  -1.234966 	   0.042597
 H		  -1.541188 	   1.759969 	  -0.101453
 H		   1.484294 	   1.146253 	   1.663440
 H		   0.275098 	   2.353879 	   1.133126
 H		   2.178810 	   2.722060 	  -0.219221
 H		   0.981991 	   1.917192 	  -1.277028
 H		   2.244382 	  -0.116999 	  -0.740310
 H		  -0.816763 	  -1.370380 	   1.664450
 H		   0.915134 	  -0.973174 	   1.840931
 H		  -0.349917 	  -1.934628 	  -0.805506
 H		   0.292688 	  -3.050103 	   0.431790
 H		   1.839248 	  -2.333288 	  -1.459093
 H		   2.467149 	  -2.149662 	   0.045404
25
coordinates from 7-L.log
 N		   3.663719 	  -1.025232 	  -0.971844
 C		   3.162516 	  -1.077512 	   0.397452
 C		   2.091425 	  -0.075055 	   0.777620
 N		   1.643754 	   0.788562 	  -0.054501
 C		   0.607412 	   1.711719 	   0.379826
 C		  -0.641316 	   1.587475 	  -0.522095
 N		  -1.320034 	   0.291831 	  -0.499730
 C		  -1.979606 	  -0.094156 	   0.754437
 C		  -3.023365 	  -1.172991 	   0.417921
 O		  -3.799952 	  -0.748837 	  -0.687442
 H		   3.988347 	  -0.062068 	  -1.149402
 H		   2.855190 	  -1.116328 	  -1.606213
 H		   4.008701 	  -0.953988 	   1.114648
 H		   2.766564 	  -2.097440 	   0.617164
 H		   1.721851 	  -0.127146 	   1.836745
 H		   0.996213 	   2.750178 	   0.273979
 H		   0.328877 	   1.571128 	   1.455751
 H		  -0.336849 	   1.799426 	  -1.570255
 H		  -1.372161 	   2.373049 	  -0.230655
 H		  -0.663350 	  -0.444900 	  -0.796595
 H		  -2.502197 	   0.806649 	   1.145414
 H		  -1.291179 	  -0.450837 	   1.559628
 H		  -3.688285 	  -1.352493 	   1.291521
 H		  -2.496345 	  -2.142910 	   0.210439
 H		  -3.130233 	  -0.224639 	  -1.201080
27
coordinates from 8-B.log
 N		   2.109191 	   0.284478 	   1.509628
 C		   2.540154 	  -0.267026 	   0.222458
 C		   1.701829 	   0.349103 	  -0.907872
 N		   0.269243 	   0.096640 	  -0.748019
 C		  -0.624994 	   1.206357 	  -1.096907
 C		  -1.122495 	   1.955622 	   0.149328
 O		  -1.957757 	   1.173442 	   0.977159
 C		  -0.172700 	  -1.237704 	  -1.128057
 C		  -1.416513 	  -1.724991 	  -0.365226
 N		  -1.271172 	  -1.527872 	   1.086341
 H		   2.529427 	  -0.249016 	   2.282771
 H		   1.090582 	   0.126877 	   1.575076
 H		   2.481580 	  -1.385944 	   0.153847
 H		   3.608958 	  -0.012494 	   0.040962
 H		   2.091649 	  -0.006270 	  -1.899087
 H		   1.855550 	   1.448167 	  -0.878470
 H		  -1.508020 	   0.816770 	  -1.652804
 H		  -0.119123 	   1.925691 	  -1.786258
 H		  -1.704401 	   2.851207 	  -0.172411
 H		  -0.222159 	   2.340498 	   0.698544
 H		  -1.526119 	   0.275565 	   1.123075
 H		   0.661712 	  -1.941454 	  -0.913177
 H		  -0.379145 	  -1.335764 	  -2.229350
 H		  -1.599782 	  -2.786403 	  -0.661318
 H		  -2.311227 	  -1.149204 	  -0.688038
 H		  -0.416234 	  -1.991641 	   1.427375
 H		  -2.053719 	  -1.975010 	   1.584001
27
coordinates from 8-L.log
 C		   2.051406 	   1.114133 	   0.644447
 C		   2.505867 	  -0.144393 	  -0.123341
 H		   1.418949 	   0.815941 	   1.518314
 H		   2.955189 	   1.611131 	   1.074152
 H		   3.159440 	  -0.769222 	   0.527488
 H		   3.142397 	   0.197661 	  -0.972526
 O		   1.385328 	   2.036242 	  -0.199312
 H		   0.389426 	   1.911877 	  -0.136758
 N		   1.420302 	  -0.976304 	  -0.650600
 H		   0.697131 	  -0.353888 	  -1.046599
 C		   0.755047 	  -1.818436 	   0.340540
 H		   0.665664 	  -1.334313 	   1.350146
 H		   1.343599 	  -2.749490 	   0.514109
 C		  -0.647834 	  -2.215184 	  -0.144060
 H		  -0.547958 	  -2.808787 	  -1.078028
 H		  -1.115790 	  -2.884825 	   0.623734
 N		  -1.463998 	  -1.036796 	  -0.460612
 H		  -2.266831 	  -1.316386 	  -1.038306
 C		  -1.923842 	  -0.264023 	   0.693961
 H		  -1.060772 	  -0.123241 	   1.378952
 H		  -2.719174 	  -0.781121 	   1.291559
 C		  -2.425589 	   1.119759 	   0.269891
 H		  -3.379442 	   1.009916 	  -0.304351
 H		  -2.673252 	   1.706734 	   1.179669
 N		  -1.387242 	   1.831215 	  -0.494850
 H		  -1.249511 	   1.326853 	  -1.383401
 H		  -1.715451 	   2.773289 	  -0.749856
20
coordinates from 9.log
 N		  -2.977899 	  -0.525751 	   0.099457
 C		  -2.110705 	   0.654666 	  -0.032574
 C		  -0.653213 	   0.227993 	   0.253216
 O		  -0.475438 	  -1.054048 	  -0.395956
 N		   0.278294 	   1.221317 	  -0.182048
 C		   1.674497 	   1.105893 	   0.253942
 C		   2.481583 	  -0.108468 	  -0.252954
 O		   2.085336 	  -1.344974 	   0.307917
 H		  -3.842093 	  -0.419628 	  -0.445469
 H		  -3.265890 	  -0.665027 	   1.077985
 H		  -2.382711 	   1.516642 	   0.617999
 H		  -2.162569 	   1.006651 	  -1.085611
 H		  -0.508129 	   0.100513 	   1.355599
 H		  -1.408475 	  -1.424043 	  -0.365279
 H		   0.215757 	   1.346967 	  -1.201911
 H		   1.686741 	   1.088228 	   1.367469
 H		   2.203277 	   2.035483 	  -0.055995
 H		   3.549226 	   0.052163 	   0.022275
 H		   2.444189 	  -0.117511 	  -1.375185
 H		   1.135761 	  -1.477736 	   0.040797
3
coordinates from H2O.log
 O		   0.000000 	   0.000000 	   0.123211
 H		   0.000000 	   0.757670 	  -0.492844
 H		   0.000000 	  -0.757670 	  -0.492844
2
coordinates from H2.log
 H		   0.000000 	   0.000000 	   0.383762
 H		   0.000000 	   0.000000 	  -0.383762
60
coordinates from Mn-2.log
 P 		   2.254297 	  -0.122813 	  -0.230038
 C		   2.468120 	  -1.210391 	  -1.729666
 C		   1.194338 	  -2.046528 	  -1.888736
 H		   3.381155 	  -1.840820 	  -1.686339
 H		   2.577004 	  -0.519139 	  -2.592545
 H		   1.045272 	  -2.291178 	  -2.969661
 H		   1.313539 	  -3.038405 	  -1.385008
 N		  -0.000475 	  -1.358746 	  -1.364265
 C		  -1.195394 	  -2.042851 	  -1.893198
 C		  -2.468602 	  -1.206003 	  -1.732758
 H		  -1.316578 	  -3.036672 	  -1.393752
 H		  -1.044762 	  -2.283349 	  -2.974849
 H		  -2.577061 	  -0.512914 	  -2.594196
 H		  -3.382167 	  -1.835765 	  -1.690739
 P 		  -2.254333 	  -0.121982 	  -0.230656
 Mn 		  -0.000125 	   0.129481 	  -0.180706
 C		  -0.000221 	   0.734267 	   1.481511
 O		  -0.000159 	   1.126506 	   2.602958
 C		  -0.000155 	   1.739172 	  -0.855422
 O		  -0.000711 	   2.789161 	  -1.410284
 C		   3.378067 	   1.346157 	  -0.628010
 C		   4.861146 	   0.973879 	  -0.794044
 C		   3.184884 	   2.550365 	   0.310274
 H		   2.975900 	   1.639745 	  -1.624964
 H		   5.012676 	   0.131852 	  -1.500334
 H		   5.428486 	   1.843701 	  -1.190043
 H		   5.326999 	   0.696406 	   0.174834
 H		   2.116038 	   2.812961 	   0.431414
 H		   3.609060 	   2.367310 	   1.318207
 H		   3.706220 	   3.437670 	  -0.108806
 C		   3.128682 	  -1.098551 	   1.140539
 C		   2.402399 	  -2.433285 	   1.385120
 C		   3.282883 	  -0.306996 	   2.450555
 H		   4.142123 	  -1.318515 	   0.734623
 H		   2.404702 	  -3.088109 	   0.490872
 H		   2.901572 	  -2.992567 	   2.205446
 H		   1.345789 	  -2.264837 	   1.681453
 H		   3.920924 	   0.590826 	   2.331516
 H		   2.302544 	   0.021788 	   2.850844
 H		   3.762434 	  -0.950040 	   3.219956
 C		  -3.377894 	   1.348229 	  -0.624479
 C		  -3.183574 	   2.550109 	   0.316578
 C		  -4.861208 	   0.976909 	  -0.790403
 H		  -2.976275 	   1.644097 	  -1.620972
 H		  -2.114592 	   2.812572 	   0.436779
 H		  -3.705628 	   3.438375 	  -0.099586
 H		  -3.606270 	   2.364502 	   1.324664
 H		  -5.013540 	   0.136470 	  -1.498422
 H		  -5.326569 	   0.697498 	   0.178151
 H		  -5.428465 	   1.847811 	  -1.184149
 C		  -3.128347 	  -1.101083 	   1.137837
 C		  -3.281432 	  -0.312851 	   2.449953
 C		  -2.402343 	  -2.436714 	   1.378364
 H		  -4.142110 	  -1.319541 	   0.731897
 H		  -3.918811 	   0.585783 	   2.333508
 H		  -3.761137 	  -0.957498 	   3.217894
 H		  -2.300675 	   0.014228 	   2.850632
 H		  -2.407024 	  -3.089765 	   0.482848
 H		  -1.344934 	  -2.269405 	   1.672529
 H		  -2.899984 	  -2.997289 	   2.198740
71
coordinates from Mn-3.log
 P 		  -2.296957 	  -0.238483 	   0.169649
 C		  -2.461277 	  -0.299843 	   2.040675
 C		  -1.257949 	  -1.036084 	   2.629731
 H		  -3.418053 	  -0.745641 	   2.380162
 H		  -2.448695 	   0.757471 	   2.381997
 H		  -1.235691 	  -0.915760 	   3.739043
 H		  -1.311645 	  -2.126006 	   2.423016
 N		  -0.013723 	  -0.511928 	   2.026154
 C		   1.215457 	  -1.073124 	   2.627104
 C		   2.438883 	  -0.370799 	   2.038149
 H		   1.237376 	  -2.163603 	   2.417613
 H		   1.198109 	  -0.954816 	   3.736711
 H		   2.456907 	   0.685910 	   2.381101
 H		   3.382713 	  -0.844372 	   2.376222
 P 		   2.274945 	  -0.301841 	   0.167434
 Mn 		  -0.012593 	  -0.329145 	  -0.114111
 C		  -0.036659 	  -2.048319 	  -0.445693
 O		  -0.054295 	  -3.213678 	  -0.691515
 C		  -0.007056 	   0.043533 	  -1.831656
 O		  -0.002436 	   0.283853 	  -2.992401
 C		  -3.216888 	   1.367213 	  -0.225085
 C		  -4.594778 	   1.502285 	   0.445270
 C		  -3.301818 	   1.656377 	  -1.733520
 H		  -2.520319 	   2.104015 	   0.231830
 H		  -4.554731 	   1.382409 	   1.546525
 H		  -5.013177 	   2.511766 	   0.240720
 H		  -5.324810 	   0.765465 	   0.046775
 H		  -2.327289 	   1.525980 	  -2.244140
 H		  -4.044915 	   1.000635 	  -2.234999
 H		  -3.633181 	   2.704368 	  -1.897846
 C		  -3.445570 	  -1.601520 	  -0.478929
 C		  -3.404377 	  -2.891078 	   0.360274
 C		  -3.159166 	  -1.907139 	  -1.961765
 H		  -4.468924 	  -1.169985 	  -0.396394
 H		  -3.699310 	  -2.726836 	   1.416221
 H		  -4.116501 	  -3.631517 	  -0.064288
 H		  -2.398050 	  -3.356383 	   0.342323
 H		  -3.165599 	  -1.000324 	  -2.597278
 H		  -2.171983 	  -2.396438 	  -2.081800
 H		  -3.930735 	  -2.601602 	  -2.359047
 C		   3.245496 	   1.274878 	  -0.226023
 C		   3.341724 	   1.560924 	  -1.734523
 C		   4.626638 	   1.366489 	   0.445283
 H		   2.574198 	   2.034721 	   0.230817
 H		   2.365580 	   1.456128 	  -2.248090
 H		   3.701528 	   2.599490 	  -1.898749
 H		   4.068375 	   0.885191 	  -2.233520
 H		   4.582020 	   1.249488 	   1.546664
 H		   5.333014 	   0.606246 	   0.048227
 H		   5.077185 	   2.361836 	   0.239721
 C		   3.382066 	  -1.697914 	  -0.483722
 C		   3.086265 	  -1.993304 	  -1.966708
 C		   3.303425 	  -2.986723 	   0.354011
 H		   4.417780 	  -1.297019 	  -0.401156
 H		   3.121460 	  -1.086800 	  -2.601677
 H		   3.835571 	  -2.711523 	  -2.364351
 H		   2.084169 	  -2.451084 	  -2.087139
 H		   3.602980 	  -2.832266 	   1.410116
 H		   2.284152 	  -3.422952 	   0.335542
 H		   3.994066 	  -3.746748 	  -0.071427
 C		   0.041352 	   2.780151 	  -0.122346
 H		   0.001730 	   0.531849 	   2.100684
 H		  -0.872114 	   2.931433 	  -0.767816
 O		   0.009096 	   1.599672 	   0.605010
 H		   0.904533 	   2.834094 	  -0.845763
 C		   0.147288 	   4.013000 	   0.804743
 H		   1.063575 	   3.910280 	   1.430698
 H		  -0.709276 	   3.996209 	   1.517109
 N		   0.177861 	   5.317041 	   0.129998
 H		   0.960972 	   5.325522 	  -0.541744
 H		  -0.664193 	   5.406093 	  -0.459536
62
coordinates from Mn-4.log
 P 		   2.226138 	   0.065304 	  -0.311693
 C		   2.447407 	  -1.089129 	  -1.788246
 C		   1.242325 	  -2.027633 	  -1.850612
 H		   3.400692 	  -1.654776 	  -1.761880
 H		   2.474273 	  -0.453853 	  -2.700906
 H		   1.236281 	  -2.602934 	  -2.806818
 H		   1.264692 	  -2.762318 	  -1.018765
 N		   0.000062 	  -1.230229 	  -1.711034
 C		  -1.242687 	  -2.026662 	  -1.851741
 C		  -2.447165 	  -1.087381 	  -1.789374
 H		  -1.265947 	  -2.761898 	  -1.020410
 H		  -1.236576 	  -2.601326 	  -2.808331
 H		  -2.472927 	  -0.451256 	  -2.701468
 H		  -3.400869 	  -1.652370 	  -1.764117
 P 		  -2.226078 	   0.065708 	  -0.311797
 Mn 		   0.000053 	   0.035640 	   0.050513
 C		  -0.000006 	  -1.288432 	   1.237158
 O		  -0.000149 	  -2.116812 	   2.092924
 C		   0.000248 	   1.290356 	   1.270100
 O		   0.000664 	   2.164773 	   2.074802
 C		   3.041257 	   1.645298 	  -0.981785
 C		   4.468646 	   1.461983 	  -1.523954
 C		   2.962457 	   2.830880 	  -0.005727
 H		   2.358979 	   1.866082 	  -1.834315
 H		   4.547942 	   0.642003 	  -2.266557
 H		   4.804704 	   2.394801 	  -2.026791
 H		   5.196438 	   1.256765 	  -0.710223
 H		   1.947808 	   2.955798 	   0.420165
 H		   3.676868 	   2.714389 	   0.836461
 H		   3.233186 	   3.772434 	  -0.530576
 C		   3.459702 	  -0.574476 	   0.983726
 C		   3.459170 	  -2.108380 	   1.105474
 C		   3.187403 	   0.073650 	   2.353710
 H		   4.463743 	  -0.252996 	   0.626062
 H		   3.741001 	  -2.616951 	   0.161290
 H		   4.198458 	  -2.420539 	   1.874822
 H		   2.468255 	  -2.488399 	   1.427237
 H		   3.178470 	   1.180542 	   2.312281
 H		   2.206223 	  -0.253593 	   2.754235
 H		   3.970831 	  -0.230526 	   3.081332
 C		  -3.041162 	   1.646294 	  -0.980445
 C		  -2.962778 	   2.830853 	  -0.003116
 C		  -4.468422 	   1.463318 	  -1.523067
 H		  -2.358731 	   1.868053 	  -1.832596
 H		  -1.948198 	   2.955688 	   0.422958
 H		  -3.233784 	   3.772868 	  -0.526998
 H		  -3.677186 	   2.713258 	   0.838920
 H		  -4.547457 	   0.644186 	  -2.266633
 H		  -5.196296 	   1.257035 	  -0.709676
 H		  -4.804568 	   2.396657 	  -2.024882
 C		  -3.459839 	  -0.575281 	   0.982878
 C		  -3.187713 	   0.071425 	   2.353569
 C		  -3.459504 	  -2.109331 	   1.103027
 H		  -4.463828 	  -0.253376 	   0.625446
 H		  -3.178633 	   1.178359 	   2.313264
 H		  -3.971337 	  -0.233388 	   3.080713
 H		  -2.206681 	  -0.256376 	   2.753988
 H		  -3.741489 	  -2.616879 	   0.158341
 H		  -2.468654 	  -2.489848 	   1.424390
 H		  -4.198790 	  -2.422183 	   1.872097
 H		  -0.000396 	   1.240492 	  -1.031860
 H		   0.000679 	  -0.525982 	  -2.464713
79
coordinates from Mn-5.log
 P 		  -1.141722 	   1.820829 	  -0.046583
 C		  -1.719292 	   1.485119 	  -1.803726
 C		  -0.525097 	   1.060661 	  -2.658256
 H		  -2.257478 	   2.342822 	  -2.255406
 H		  -2.443654 	   0.645188 	  -1.735108
 H		  -0.872473 	   0.671321 	  -3.644726
 H		   0.145300 	   1.920930 	  -2.867409
 N		   0.259377 	   0.031109 	  -1.941358
 C		   1.367678 	  -0.530083 	  -2.745393
 C		   2.031892 	  -1.670719 	  -1.974364
 H		   2.089389 	   0.287031 	  -2.957090
 H		   0.990564 	  -0.895092 	  -3.730210
 H		   1.325163 	  -2.524810 	  -1.898411
 H		   2.939884 	  -2.038879 	  -2.493281
 P 		   2.364588 	  -1.114946 	  -0.210101
 Mn 		   0.721550 	   0.468039 	   0.108548
 C		   1.813987 	   1.791100 	  -0.239989
 O		   2.563866 	   2.689714 	  -0.460332
 C		   0.970731 	   0.670168 	   1.837024
 O		   1.147646 	   0.816797 	   2.999596
 C		  -2.705105 	   1.411508 	   0.939288
 C		  -3.990542 	   2.062651 	   0.399740
 C		  -2.544016 	   1.670707 	   2.447397
 H		  -2.776956 	   0.312061 	   0.782113
 H		  -4.181949 	   1.825059 	  -0.665924
 H		  -4.865801 	   1.693738 	   0.977403
 H		  -3.977668 	   3.168459 	   0.507808
 H		  -1.598734 	   1.255310 	   2.849966
 H		  -2.570680 	   2.755872 	   2.682597
 H		  -3.383805 	   1.198678 	   3.001337
 C		  -1.008351 	   3.709907 	   0.080536
 C		  -0.429136 	   4.375133 	  -1.180812
 C		  -0.211399 	   4.127646 	   1.331424
 H		  -2.059815 	   4.056827 	   0.199042
 H		  -1.034151 	   4.177166 	  -2.088483
 H		  -0.407779 	   5.477557 	  -1.039930
 H		   0.613261 	   4.048917 	  -1.371664
 H		  -0.590823 	   3.659280 	   2.260318
 H		   0.858566 	   3.857366 	   1.229721
 H		  -0.269547 	   5.229801 	   1.463139
 C		   2.259207 	  -2.759183 	   0.720217
 C		   2.575557 	  -2.623156 	   2.219655
 C		   3.059587 	  -3.910008 	   0.086898
 H		   1.173363 	  -2.972734 	   0.609156
 H		   2.051601 	  -1.766487 	   2.687983
 H		   2.263079 	  -3.545266 	   2.755390
 H		   3.664809 	  -2.499829 	   2.398373
 H		   2.791942 	  -4.091974 	  -0.973207
 H		   4.155185 	  -3.732020 	   0.137901
 H		   2.861186 	  -4.852885 	   0.641445
 C		   4.209120 	  -0.674809 	  -0.164317
 C		   4.556806 	   0.123504 	   1.107076
 C		   4.695713 	   0.067023 	  -1.422107
 H		   4.731573 	  -1.657449 	  -0.120465
 H		   4.212705 	  -0.372945 	   2.035076
 H		   5.658527 	   0.249710 	   1.182457
 H		   4.103832 	   1.134619 	   1.077192
 H		   4.550147 	  -0.519780 	  -2.351337
 H		   4.188425 	   1.046143 	  -1.538416
 H		   5.785092 	   0.269462 	  -1.333552
 C		  -1.076117 	  -1.720688 	   1.340352
 H		  -1.617718 	  -0.992348 	   2.002825
 O		  -0.578829 	  -1.125642 	   0.183860
 C		  -2.056478 	  -2.849332 	   0.983074
 H		  -2.477500 	  -3.286868 	   1.918243
 H		  -1.486578 	  -3.676507 	   0.474799
 N		  -3.141287 	  -2.338452 	   0.148649
 H		  -2.690480 	  -1.788278 	  -0.598993
 H		  -0.372646 	  -0.741452 	  -1.633965
 H		  -0.274806 	  -2.167313 	   1.990056
 C		  -3.997503 	  -3.364806 	  -0.439403
 H		  -4.398471 	  -3.998866 	   0.386011
 C		  -5.176551 	  -2.729263 	  -1.197624
 H		  -4.766923 	  -2.112809 	  -2.033121
 H		  -5.775942 	  -3.531474 	  -1.681035
 N		  -6.063714 	  -1.885381 	  -0.387092
 H		  -5.448535 	  -1.288978 	   0.190281
 H		  -6.539391 	  -2.487727 	   0.302745
 H		  -3.441287 	  -4.066127 	  -1.121588
87
coordinates from Mn-6.log
 P 		   2.832751 	  -1.394299 	   0.168290
 C		   2.509739 	  -1.858883 	   1.960527
 C		   2.055181 	  -0.618216 	   2.729326
 H		   3.378433 	  -2.345139 	   2.448680
 H		   1.683899 	  -2.601930 	   1.939176
 H		   1.676681 	  -0.904479 	   3.739396
 H		   2.896897 	   0.088986 	   2.886529
 N		   1.002695 	   0.082320 	   1.960762
 C		   0.410571 	   1.229242 	   2.683922
 C		  -0.749370 	   1.805439 	   1.872264
 H		   1.207182 	   1.987273 	   2.839041
 H		   0.058892 	   0.914914 	   3.695293
 H		  -1.588334 	   1.076807 	   1.855591
 H		  -1.137692 	   2.739573 	   2.326168
 P 		  -0.211214 	   2.022066 	   0.084027
 Mn 		   1.424042 	   0.407780 	  -0.117739
 C		   2.714659 	   1.560442 	   0.148813
 O		   3.598281 	   2.341835 	   0.313076
 C		   1.618380 	   0.541710 	  -1.860213
 O		   1.761548 	   0.643457 	  -3.032122
 C		   2.439762 	  -3.024028 	  -0.709125
 C		   3.095464 	  -4.266877 	  -0.083647
 C		   2.693971 	  -2.965228 	  -2.225137
 H		   1.341677 	  -3.073182 	  -0.539053
 H		   2.860933 	  -4.384537 	   0.993307
 H		   2.731524 	  -5.181620 	  -0.600114
 H		   4.201015 	  -4.254135 	  -0.194108
 H		   2.274328 	  -2.050783 	  -2.689352
 H		   3.778918 	  -3.003703 	  -2.459687
 H		   2.225013 	  -3.842634 	  -2.720303
 C		   4.717427 	  -1.234175 	   0.023316
 C		   5.373168 	  -0.553392 	   1.238119
 C		   5.114229 	  -0.517271 	  -1.281786
 H		   5.085531 	  -2.284327 	  -0.022617
 H		   5.188804 	  -1.095792 	   2.187233
 H		   6.474641 	  -0.519514 	   1.092558
 H		   5.025536 	   0.493072 	   1.354972
 H		   4.649710 	  -0.968429 	  -2.180037
 H		   4.822720 	   0.551674 	  -1.251691
 H		   6.216754 	  -0.562417 	  -1.415234
 C		  -1.862015 	   1.829133 	  -0.822032
 C		  -1.736605 	   2.026144 	  -2.342885
 C		  -3.010792 	   2.675616 	  -0.246587
 H		  -2.086515 	   0.756245 	  -0.629781
 H		  -0.885351 	   1.462354 	  -2.773593
 H		  -2.663601 	   1.674094 	  -2.844514
 H		  -1.610950 	   3.096925 	  -2.609936
 H		  -3.180980 	   2.497684 	   0.834271
 H		  -2.843102 	   3.764254 	  -0.392514
 H		  -3.957933 	   2.423879 	  -0.771343
 C		   0.191593 	   3.867675 	  -0.094277
 C		   0.977224 	   4.140696 	  -1.391518
 C		   0.924986 	   4.461322 	   1.121822
 H		  -0.802089 	   4.364227 	  -0.171026
 H		   0.487865 	   3.714457 	  -2.288758
 H		   1.072738 	   5.236745 	  -1.549606
 H		   2.000603 	   3.719197 	  -1.332925
 H		   0.343441 	   4.371555 	   2.061466
 H		   1.915996 	   3.987178 	   1.271940
 H		   1.101775 	   5.545681 	   0.952761
 C		  -0.727039 	  -1.518900 	  -1.211933
 H		  -0.023489 	  -2.080083 	  -1.885047
 O		  -0.100223 	  -0.977128 	  -0.092671
 C		  -1.833487 	  -2.497240 	  -0.787198
 H		  -1.359093 	  -3.380173 	  -0.275069
 H		  -2.344652 	  -2.896607 	  -1.693933
 N		  -2.809879 	  -1.826002 	   0.068031
 H		  -2.265485 	  -1.326705 	   0.788578
 H		   0.251497 	  -0.595353 	   1.701337
 H		  -1.197031 	  -0.735929 	  -1.867058
 C		  -3.780946 	  -2.711737 	   0.703989
 H		  -3.312634 	  -3.455994 	   1.404992
 C		  -4.843233 	  -1.894650 	   1.464599
 H		  -5.542832 	  -2.586908 	   1.982811
 H		  -4.330028 	  -1.314378 	   2.267655
 N		  -5.620455 	  -0.962321 	   0.645658
 H		  -4.944716 	  -0.433433 	   0.072134
 H		  -4.273265 	  -3.317197 	  -0.090904
 C		  -6.610634 	  -1.574655 	  -0.244772
 H		  -6.170277 	  -2.189785 	  -1.073863
 H		  -7.232763 	  -2.271567 	   0.363815
 C		  -7.520732 	  -0.486695 	  -0.847638
 H		  -6.895835 	   0.176946 	  -1.491205
 H		  -8.258903 	  -0.961679 	  -1.530263
 N		  -8.227212 	   0.345793 	   0.133821
 H		  -8.905009 	  -0.251725 	   0.632725
 H		  -7.526468 	   0.578724 	   0.857970
71
coordinates from TS-1.log
 P 		  -2.267164 	  -0.163283 	   0.157505
 C		  -2.416096 	  -0.012324 	   2.026361
 C		  -1.225323 	  -0.727123 	   2.665786
 H		  -3.379131 	  -0.396250 	   2.420864
 H		  -2.378030 	   1.072335 	   2.268484
 H		  -1.191931 	  -0.527439 	   3.762928
 H		  -1.310595 	  -1.826306 	   2.536608
 N		   0.038783 	  -0.289564 	   2.022066
 C		   1.227005 	  -0.983326 	   2.583087
 C		   2.490207 	  -0.382264 	   1.968028
 H		   1.138473 	  -2.065788 	   2.351949
 H		   1.247478 	  -0.880692 	   3.694036
 H		   2.606722 	   0.663772 	   2.323850
 H		   3.398364 	  -0.942898 	   2.267183
 P 		   2.255011 	  -0.277539 	   0.104983
 Mn 		  -0.015390 	  -0.325315 	  -0.128539
 C		  -0.052212 	  -2.083155 	  -0.301912
 O		  -0.084991 	  -3.258859 	  -0.480764
 C		  -0.032324 	  -0.036133 	  -1.857446
 O		  -0.047307 	   0.194268 	  -3.021864
 C		  -3.214264 	   1.371224 	  -0.439804
 C		  -4.561277 	   1.611776 	   0.261478
 C		  -3.363434 	   1.429837 	  -1.970520
 H		  -2.510353 	   2.182348 	  -0.147438
 H		  -4.468993 	   1.675070 	   1.364220
 H		  -5.000064 	   2.571684 	  -0.087557
 H		  -5.299979 	   0.816404 	   0.024927
 H		  -2.412398 	   1.218317 	  -2.498589
 H		  -4.127020 	   0.711411 	  -2.335302
 H		  -3.703713 	   2.442758 	  -2.275959
 C		  -3.440280 	  -1.583543 	  -0.312820
 C		  -3.402541 	  -2.762919 	   0.675130
 C		  -3.180721 	  -2.074984 	  -1.750192
 H		  -4.457822 	  -1.132966 	  -0.270139
 H		  -3.688686 	  -2.472172 	   1.705971
 H		  -4.123402 	  -3.542639 	   0.346575
 H		  -2.400325 	  -3.236509 	   0.705932
 H		  -3.182490 	  -1.255951 	  -2.494841
 H		  -2.205063 	  -2.595013 	  -1.821911
 H		  -3.970564 	  -2.798922 	  -2.046207
 C		   3.227046 	   1.303445 	  -0.276860
 C		   3.150401 	   1.720828 	  -1.754300
 C		   4.678050 	   1.311433 	   0.234171
 H		   2.645742 	   2.035920 	   0.326952
 H		   2.115155 	   1.690924 	  -2.147305
 H		   3.532925 	   2.757006 	  -1.878314
 H		   3.777754 	   1.066839 	  -2.396228
 H		   4.758158 	   1.049812 	   1.308783
 H		   5.324697 	   0.612795 	  -0.338068
 H		   5.113562 	   2.326586 	   0.109796
 C		   3.339198 	  -1.654463 	  -0.627180
 C		   2.970745 	  -1.916621 	  -2.099389
 C		   3.314233 	  -2.960464 	   0.186293
 H		   4.374505 	  -1.248043 	  -0.589071
 H		   2.966720 	  -0.993076 	  -2.711318
 H		   3.702478 	  -2.619224 	  -2.553639
 H		   1.965117 	  -2.376290 	  -2.181307
 H		   3.665165 	  -2.824255 	   1.229073
 H		   2.300646 	  -3.407963 	   0.211707
 H		   3.991108 	  -3.703497 	  -0.288670
 H		   0.009009 	   1.346141 	  -0.007704
 C		   0.003430 	   2.838557 	   1.159082
 H		   0.174027 	   0.726957 	   2.235715
 O		   0.693485 	   2.522006 	   2.145649
 H		  -1.117202 	   2.694321 	   1.176028
 C		   0.457887 	   3.836385 	   0.088382
 H		   0.408908 	   4.834360 	   0.586543
 H		   1.534464 	   3.669391 	  -0.128889
 N		  -0.312178 	   3.886595 	  -1.146580
 H		  -1.282054 	   4.173339 	  -0.955773
 H		  -0.368441 	   2.937092 	  -1.544567
79
coordinates from TS-2.log
 P 		   2.589425 	  -0.863414 	   0.161718
 C		   2.341970 	  -1.529013 	   1.901865
 C		   1.426174 	  -0.568979 	   2.660876
 H		   3.290495 	  -1.706392 	   2.447787
 H		   1.824307 	  -2.504915 	   1.784943
 H		   1.098568 	  -1.025098 	   3.625214
 H		   1.947228 	   0.380659 	   2.905476
 N		   0.245972 	  -0.244084 	   1.817877
 C		  -0.746341 	   0.590179 	   2.543091
 C		  -1.932862 	   0.904327 	   1.631891
 H		  -0.234670 	   1.521390 	   2.865393
 H		  -1.088460 	   0.067236 	   3.467552
 H		  -2.492820 	  -0.030117 	   1.404592
 H		  -2.635059 	   1.615452 	   2.114228
 P 		  -1.272094 	   1.510615 	  -0.018602
 Mn 		   0.753445 	   0.472400 	  -0.132965
 C		   1.633122 	   1.921678 	   0.352971
 O		   2.226430 	   2.922840 	   0.603300
 C		   1.042097 	   0.768322 	  -1.838117
 O		   1.240738 	   0.948377 	  -2.993609
 C		   2.822636 	  -2.485334 	  -0.801746
 C		   3.946661 	  -3.395380 	  -0.277028
 C		   2.923778 	  -2.280243 	  -2.322201
 H		   1.856881 	  -2.993859 	  -0.588297
 H		   3.876414 	  -3.578938 	   0.814432
 H		   3.894508 	  -4.384566 	  -0.781521
 H		   4.953813 	  -2.979390 	  -0.491027
 H		   2.129143 	  -1.612209 	  -2.709369
 H		   3.903833 	  -1.845746 	  -2.611402
 H		   2.836548 	  -3.257212 	  -2.844833
 C		   4.336817 	  -0.115454 	   0.154655
 C		   4.684071 	   0.654900 	   1.440816
 C		   4.561574 	   0.760300 	  -1.092312
 H		   5.016194 	  -0.994192 	   0.093419
 H		   4.629797 	   0.020044 	   2.348120
 H		   5.727072 	   1.033720 	   1.372694
 H		   4.024211 	   1.533290 	   1.584927
 H		   4.303862 	   0.238422 	  -2.035003
 H		   3.953923 	   1.685905 	  -1.044594
 H		   5.629950 	   1.060731 	  -1.154954
 C		  -2.694941 	   1.013690 	  -1.171192
 C		  -2.326675 	   1.034296 	  -2.663092
 C		  -4.018826 	   1.753257 	  -0.911551
 H		  -2.837900 	  -0.045072 	  -0.857416
 H		  -1.391787 	   0.478459 	  -2.868892
 H		  -3.141571 	   0.568590 	  -3.259059
 H		  -2.196564 	   2.068116 	  -3.047647
 H		  -4.297446 	   1.779757 	   0.162394
 H		  -3.993409 	   2.800465 	  -1.280608
 H		  -4.844249 	   1.243461 	  -1.454389
 C		  -1.414662 	   3.402006 	   0.075521
 C		  -0.720032 	   4.066333 	  -1.127212
 C		  -0.922241 	   3.995975 	   1.406895
 H		  -2.505731 	   3.603653 	   0.004720
 H		  -1.092226 	   3.681765 	  -2.098090
 H		  -0.900540 	   5.163130 	  -1.112165
 H		   0.376386 	   3.905203 	  -1.096310
 H		  -1.482292 	   3.603774 	   2.280092
 H		   0.158384 	   3.813661 	   1.568532
 H		  -1.072804 	   5.097544 	   1.395661
 H		  -0.168570 	  -0.840032 	  -0.653754
 C		  -0.788429 	  -2.594747 	  -0.329664
 H		  -0.210124 	  -1.158859 	   1.593899
 O		  -0.663084 	  -2.775486 	   0.901952
 H		   0.040103 	  -2.836202 	  -1.041484
 C		  -2.166076 	  -2.588840 	  -0.976430
 H		  -2.183581 	  -1.916860 	  -1.862536
 H		  -2.260890 	  -3.632693 	  -1.396379
 H		  -2.907806 	  -2.656709 	   0.888016
 N		  -3.209289 	  -2.270270 	  -0.021116
 C		  -4.535983 	  -2.772115 	  -0.377024
 H		  -4.539179 	  -3.882093 	  -0.554922
 H		  -4.842938 	  -2.306434 	  -1.342330
 C		  -5.578474 	  -2.434810 	   0.703435
 H		  -6.539592 	  -2.920078 	   0.425417
 H		  -5.263357 	  -2.917680 	   1.658440
 N		  -5.824538 	  -1.013813 	   0.964047
 H		  -4.916042 	  -0.555172 	   1.127848
 H		  -6.185952 	  -0.572683 	   0.105100
87
coordinates from TS-3.log
 P 		  -1.042064 	   2.301583 	   0.234817
 C		  -0.851630 	   2.395392 	   2.103302
 C		  -1.693313 	   1.285035 	   2.733335
 H		  -1.114082 	   3.389319 	   2.520177
 H		   0.223931 	   2.225792 	   2.328157
 H		  -1.483768 	   1.207964 	   3.826492
 H		  -2.776416 	   1.502094 	   2.624014
 N		  -1.418270 	  -0.010291 	   2.062748
 C		  -2.249900 	  -1.114749 	   2.606769
 C		  -1.799683 	  -2.432270 	   1.976622
 H		  -3.313835 	  -0.896582 	   2.375557
 H		  -2.153793 	  -1.161959 	   3.717573
 H		  -0.781586 	  -2.683360 	   2.342801
 H		  -2.472667 	  -3.268862 	   2.251369
 P 		  -1.640835 	  -2.182139 	   0.118769
 Mn 		  -1.453877 	   0.084757 	  -0.084713
 C		  -3.198112 	   0.310201 	  -0.250412
 O		  -4.365081 	   0.470335 	  -0.416976
 C		  -1.166063 	   0.100984 	  -1.813950
 O		  -0.933168 	   0.112362 	  -2.978580
 C		   0.573154 	   3.082890 	  -0.383182
 C		   0.998446 	   4.354853 	   0.369450
 C		   0.586382 	   3.308762 	  -1.905637
 H		   1.311629 	   2.275543 	  -0.177415
 H		   1.111419 	   4.194183 	   1.460407
 H		   1.981881 	   4.704542 	  -0.013272
 H		   0.279747 	   5.189113 	   0.219194
 H		   0.241933 	   2.418617 	  -2.468604
 H		  -0.045124 	   4.172695 	  -2.201531
 H		   1.622288 	   3.536276 	  -2.236989
 C		  -2.338255 	   3.627636 	  -0.188056
 C		  -3.497346 	   3.697124 	   0.821882
 C		  -2.882607 	   3.449551 	  -1.618826
 H		  -1.779986 	   4.590305 	  -0.137609
 H		  -3.160443 	   3.931637 	   1.851643
 H		  -4.202307 	   4.501948 	   0.520386
 H		  -4.073678 	   2.749883 	   0.844890
 H		  -2.083030 	   3.384395 	  -2.381098
 H		  -3.501074 	   2.533727 	  -1.697842
 H		  -3.528009 	   4.315185 	  -1.883230
 C		  -0.158146 	  -3.301923 	  -0.251209
 C		   0.294319 	  -3.242287 	  -1.718718
 C		  -0.309711 	  -4.755008 	   0.230435
 H		   0.617644 	  -2.808128 	   0.376901
 H		   0.389751 	  -2.201267 	  -2.085358
 H		   1.283197 	  -3.737102 	  -1.832581
 H		  -0.412361 	  -3.776657 	  -2.388416
 H		  -0.605641 	  -4.826841 	   1.296743
 H		  -1.055088 	  -5.317853 	  -0.370849
 H		   0.659254 	  -5.289041 	   0.122147
 C		  -3.108334 	  -3.110067 	  -0.651925
 C		  -3.309486 	  -2.689410 	  -2.119420
 C		  -4.417331 	  -2.967003 	   0.144234
 H		  -2.809021 	  -4.181661 	  -0.629072
 H		  -2.382323 	  -2.772293 	  -2.720279
 H		  -4.079720 	  -3.333321 	  -2.596473
 H		  -3.657741 	  -1.638928 	  -2.185821
 H		  -4.333732 	  -3.349826 	   1.181281
 H		  -4.758926 	  -1.913447 	   0.184877
 H		  -5.218327 	  -3.554904 	  -0.354395
 H		   0.208508 	  -0.121139 	   0.050222
 C		   1.636889 	  -0.270080 	   1.147424
 H		  -0.422506 	  -0.276041 	   2.264347
 O		   1.279018 	  -0.975663 	   2.116735
 H		   1.610829 	   0.853324 	   1.219500
 C		   2.597723 	  -0.757401 	   0.076076
 H		   3.616403 	  -0.701406 	   0.531090
 H		   2.414200 	  -1.843160 	  -0.133578
 N		   2.602997 	   0.102492 	  -1.097754
 H		   1.677198 	   0.059551 	  -1.544509
 C		   3.651348 	  -0.168306 	  -2.082202
 H		   3.350306 	   0.319956 	  -3.032630
 H		   3.752961 	  -1.263522 	  -2.317505
 C		   5.034247 	   0.380171 	  -1.702100
 H		   4.917244 	   1.441003 	  -1.386627
 H		   5.671855 	   0.395627 	  -2.627874
 N		   5.668480 	  -0.355240 	  -0.605246
 H		   5.777115 	  -1.341618 	  -0.886160
 C		   6.974035 	   0.172744 	  -0.211381
 H		   6.839239 	   1.241264 	   0.076452
 H		   7.718392 	   0.173138 	  -1.054651
 C		   7.560468 	  -0.601166 	   0.983694
 H		   8.572945 	  -0.196007 	   1.202175
 H		   7.721297 	  -1.661615 	   0.677104
 N		   6.767620 	  -0.592470 	   2.216851
 H		   6.661375 	   0.383573 	   2.533679
 H		   5.808546 	  -0.886452 	   1.976371
73
coordinates from TS-4.log
 P 		   2.302407 	  -0.188629 	  -0.015360
 C		   2.412889 	   1.012805 	  -1.447905
 C		   1.147987 	   0.851520 	  -2.295958
 H		   3.341072 	   0.895900 	  -2.042147
 H		   2.408543 	   2.024746 	  -0.992657
 H		   1.079790 	   1.701123 	  -3.021062
 H		   1.200848 	  -0.078954 	  -2.912909
 N		  -0.037109 	   0.840488 	  -1.421083
 C		  -1.270785 	   0.805717 	  -2.219272
 C		  -2.499336 	   0.794774 	  -1.307189
 H		  -1.284765 	  -0.090396 	  -2.887594
 H		  -1.317440 	   1.694399 	  -2.897628
 H		  -2.577258 	   1.767475 	  -0.774334
 H		  -3.442264 	   0.650241 	  -1.872783
 P 		  -2.226473 	  -0.505625 	   0.012404
 Mn 		   0.056323 	  -0.650745 	   0.104420
 C		   0.143681 	  -1.958158 	  -1.068023
 O		   0.202830 	  -2.861519 	  -1.829111
 C		   0.146022 	  -1.819527 	   1.430616
 O		   0.202597 	  -2.622908 	   2.296407
 C		   3.013089 	   0.848495 	   1.401621
 C		   4.429418 	   1.385220 	   1.135935
 C		   2.915542 	   0.168738 	   2.777019
 H		   2.298921 	   1.704288 	   1.376672
 H		   4.512945 	   1.906745 	   0.160805
 H		   4.707551 	   2.116544 	   1.925318
 H		   5.191783 	   0.577638 	   1.161472
 H		   1.904550 	  -0.240573 	   2.973834
 H		   3.645470 	  -0.661685 	   2.880665
 H		   3.144696 	   0.903863 	   3.578143
 C		   3.583374 	  -1.540019 	  -0.351755
 C		   3.631385 	  -1.976997 	  -1.826827
 C		   3.372496 	  -2.752456 	   0.572662
 H		   4.558512 	  -1.065507 	  -0.100529
 H		   3.867775 	  -1.141354 	  -2.515303
 H		   4.426362 	  -2.742538 	  -1.957546
 H		   2.675185 	  -2.434965 	  -2.150486
 H		   3.313185 	  -2.473104 	   1.642915
 H		   2.437628 	  -3.291047 	   0.315587
 H		   4.215434 	  -3.467086 	   0.456348
 C		  -3.110971 	   0.269145 	   1.501950
 C		  -2.975464 	  -0.553504 	   2.794322
 C		  -4.574169 	   0.659460 	   1.232889
 H		  -2.518503 	   1.204049 	   1.629357
 H		  -1.928527 	  -0.856114 	   2.994882
 H		  -3.327472 	   0.045872 	   3.660880
 H		  -3.596997 	  -1.472783 	   2.762186
 H		  -4.691160 	   1.293047 	   0.330611
 H		  -5.224303 	  -0.232861 	   1.113321
 H		  -4.973070 	   1.235578 	   2.095375
 C		  -3.298363 	  -1.989401 	  -0.468564
 C		  -2.897532 	  -3.245698 	   0.326390
 C		  -3.297766 	  -2.273773 	  -1.981232
 H		  -4.330861 	  -1.695817 	  -0.174192
 H		  -2.870766 	  -3.073851 	   1.420159
 H		  -3.625291 	  -4.062270 	   0.131030
 H		  -1.895584 	  -3.608622 	   0.019842
 H		  -3.668113 	  -1.417685 	  -2.579691
 H		  -2.287351 	  -2.545870 	  -2.347179
 H		  -3.968384 	  -3.134313 	  -2.192695
 H		  -0.099884 	   0.380685 	   1.485649
 H		   0.041714 	   0.998565 	   0.938102
 H		   0.069566 	   1.937202 	  -0.655112
 O		   0.343305 	   2.738020 	   0.184455
 C		  -0.555924 	   3.799748 	   0.327223
 H		  -0.699548 	   4.057757 	   1.411813
 H		  -1.587980 	   3.551677 	  -0.052522
 C		  -0.092268 	   5.084152 	  -0.397466
 H		   0.015625 	   4.860611 	  -1.483537
 H		   0.929712 	   5.336827 	  -0.033946
 N		  -0.958451 	   6.258894 	  -0.239718
 H		  -1.909451 	   6.020086 	  -0.560544
 H		  -1.069727 	   6.459060 	   0.766249
62
coordinates from TS-5.log
 P 		   2.264754 	   0.034074 	  -0.318748
 C		   2.450063 	  -1.126113 	  -1.778883
 C		   1.204990 	  -2.018569 	  -1.820900
 H		   3.392737 	  -1.709988 	  -1.752939
 H		   2.476937 	  -0.484425 	  -2.686119
 H		   1.197680 	  -2.584739 	  -2.789533
 H		   1.284039 	  -2.804437 	  -1.017062
 N		   0.000000 	  -1.219985 	  -1.694110
 H		   0.000000 	   0.428956 	  -1.685303
 C		  -1.204990 	  -2.018569 	  -1.820901
 C		  -2.450064 	  -1.126113 	  -1.778884
 H		  -1.284040 	  -2.804437 	  -1.017063
 H		  -1.197680 	  -2.584739 	  -2.789533
 H		  -2.476938 	  -0.484425 	  -2.686120
 H		  -3.392737 	  -1.709988 	  -1.752938
 P 		  -2.264754 	   0.034075 	  -0.318749
 Mn 		   0.000000 	   0.085126 	  -0.009919
 C		  -0.000001 	  -1.176593 	   1.221320
 O		  -0.000001 	  -2.023899 	   2.048312
 C		   0.000001 	   1.376409 	   1.199815
 O		   0.000002 	   2.224481 	   2.026718
 C		   3.092606 	   1.608568 	  -0.983599
 C		   4.518082 	   1.391085 	  -1.520009
 C		   3.037458 	   2.799870 	  -0.012544
 H		   2.425483 	   1.841219 	  -1.845415
 H		   4.578673 	   0.569375 	  -2.261758
 H		   4.876281 	   2.316198 	  -2.021162
 H		   5.236630 	   1.169512 	  -0.702563
 H		   2.023126 	   2.963457 	   0.400673
 H		   3.736733 	   2.665073 	   0.839273
 H		   3.345397 	   3.728703 	  -0.539014
 C		   3.441050 	  -0.595215 	   1.023968
 C		   3.448635 	  -2.129191 	   1.149007
 C		   3.135809 	   0.063878 	   2.381825
 H		   4.451880 	  -0.270721 	   0.688952
 H		   3.749413 	  -2.635084 	   0.209890
 H		   4.177229 	  -2.431112 	   1.932180
 H		   2.456231 	  -2.519256 	   1.452299
 H		   3.105197 	   1.169644 	   2.327058
 H		   2.158995 	  -0.278953 	   2.779080
 H		   3.917213 	  -0.216073 	   3.120782
 C		  -3.092606 	   1.608568 	  -0.983600
 C		  -3.037451 	   2.799874 	  -0.012550
 C		  -4.518084 	   1.391087 	  -1.520004
 H		  -2.425486 	   1.841215 	  -1.845420
 H		  -2.023117 	   2.963459 	   0.400663
 H		  -3.345390 	   3.728706 	  -0.539021
 H		  -3.736723 	   2.665081 	   0.839271
 H		  -4.578682 	   0.569371 	  -2.261746
 H		  -5.236631 	   1.169522 	  -0.702553
 H		  -4.876281 	   2.316197 	  -2.021162
 C		  -3.441051 	  -0.595215 	   1.023966
 C		  -3.135814 	   0.063880 	   2.381823
 C		  -3.448634 	  -2.129191 	   1.149007
 H		  -4.451881 	  -0.270723 	   0.688948
 H		  -3.105205 	   1.169646 	   2.327055
 H		  -3.917217 	  -0.216073 	   3.120780
 H		  -2.158999 	  -0.278948 	   2.779080
 H		  -3.749409 	  -2.635086 	   0.209891
 H		  -2.456231 	  -2.519255 	   1.452302
 H		  -4.177230 	  -2.431112 	   1.932179
 H		   0.000001 	   1.248388 	  -1.308108
79
coordinates from TS-6.log
 P 		   2.195349 	  -0.900796 	   0.025686
 C		   2.597764 	   0.028255 	  -1.559014
 C		   1.339495 	   0.116899 	  -2.424910
 H		   3.435087 	  -0.424812 	  -2.126849
 H		   2.928819 	   1.043237 	  -1.260258
 H		   1.481945 	   0.863659 	  -3.241468
 H		   1.130675 	  -0.859107 	  -2.911372
 N		   0.145806 	   0.469381 	  -1.605748
 C		  -1.072661 	   0.593308 	  -2.451892
 C		  -2.288761 	   0.898715 	  -1.577448
 H		  -1.206959 	  -0.361496 	  -3.001160
 H		  -0.929439 	   1.393959 	  -3.214789
 H		  -2.161952 	   1.903989 	  -1.118878
 H		  -3.223873 	   0.918281 	  -2.173997
 P 		  -2.320380 	  -0.330206 	  -0.159258
 Mn 		  -0.081595 	  -0.735015 	   0.124206
 C		  -0.236697 	  -2.297440 	  -0.668406
 O		  -0.337995 	  -3.367811 	  -1.177762
 C		  -0.234082 	  -1.376427 	   1.755501
 O		  -0.337603 	  -1.785500 	   2.863661
 C		   3.318202 	  -0.012216 	   1.274665
 C		   4.794626 	   0.095630 	   0.856570
 C		   3.175824 	  -0.559292 	   2.704898
 H		   2.885187 	   1.012314 	   1.262233
 H		   4.926944 	   0.532667 	  -0.154021
 H		   5.338574 	   0.749933 	   1.571770
 H		   5.305666 	  -0.890261 	   0.872254
 H		   2.116725 	  -0.657704 	   3.014876
 H		   3.658571 	  -1.553359 	   2.812410
 H		   3.679702 	   0.123611 	   3.422262
 C		   3.045096 	  -2.595275 	  -0.139112
 C		   3.019998 	  -3.179373 	  -1.562658
 C		   2.484763 	  -3.602378 	   0.883843
 H		   4.107192 	  -2.390794 	   0.121413
 H		   3.522099 	  -2.525646 	  -2.303838
 H		   3.561913 	  -4.149946 	  -1.569494
 H		   1.986668 	  -3.377811 	  -1.909292
 H		   2.461035 	  -3.198918 	   1.915114
 H		   1.453855 	  -3.909771 	   0.619455
 H		   3.117111 	  -4.516366 	   0.894373
 C		  -3.366071 	   0.575107 	   1.142054
 C		  -3.660975 	  -0.274174 	   2.391492
 C		  -4.646367 	   1.232558 	   0.598380
 H		  -2.671498 	   1.377759 	   1.459655
 H		  -2.756996 	  -0.784256 	   2.779214
 H		  -4.053401 	   0.379670 	   3.199602
 H		  -4.437046 	  -1.042143 	   2.192974
 H		  -4.455282 	   1.917384 	  -0.252571
 H		  -5.392848 	   0.479662 	   0.267300
 H		  -5.126355 	   1.832578 	   1.401161
 C		  -3.518941 	  -1.693787 	  -0.733073
 C		  -3.442785 	  -2.950263 	   0.156719
 C		  -3.375197 	  -2.070352 	  -2.218322
 H		  -4.523265 	  -1.232282 	  -0.599786
 H		  -3.524148 	  -2.722230 	   1.236491
 H		  -4.276663 	  -3.638172 	  -0.102360
 H		  -2.495131 	  -3.499385 	  -0.004574
 H		  -3.537428 	  -1.210003 	  -2.898329
 H		  -2.382778 	  -2.513926 	  -2.435579
 H		  -4.138844 	  -2.835354 	  -2.477646
 C		   0.471787 	   2.426845 	   0.998839
 H		   0.296715 	   1.424361 	  -1.183045
 C		  -0.655006 	   2.853804 	   1.966659
 H		   1.416154 	   2.187282 	   1.546145
 H		  -1.063873 	   1.974367 	   2.506880
 H		  -0.133724 	   3.459496 	   2.745272
 N		   0.557571 	   3.029649 	  -0.181667
 C		   1.862864 	   3.412481 	  -0.707189
 H		   2.724375 	   3.052071 	  -0.091254
 H		   1.996478 	   3.031605 	  -1.746630
 H		   0.124450 	   0.848205 	   0.851304
 C		   1.871933 	   4.957890 	  -0.773552
 H		   1.998496 	   5.360233 	   0.265355
 H		   2.732911 	   5.322954 	  -1.376943
 O		   0.662681 	   5.403347 	  -1.366587
 H		   0.029160 	   4.705912 	  -1.051390
 N		  -1.737822 	   3.667757 	   1.428993
 H		  -1.318176 	   4.449070 	   0.903688
 H		  -2.255881 	   3.139010 	   0.712970
87
coordinates from TS-7.log
 P 		   0.310441 	   2.369372 	  -0.000659
 C		  -0.357903 	   2.372457 	  -1.758477
 C		   0.333776 	   1.269700 	  -2.562142
 H		  -0.245984 	   3.353877 	  -2.261708
 H		  -1.445612 	   2.172493 	  -1.689152
 H		  -0.214779 	   1.083572 	  -3.516074
 H		   1.364866 	   1.577378 	  -2.836737
 N		   0.444221 	   0.008946 	  -1.775624
 C		   1.088110 	  -1.064463 	  -2.583853
 C		   1.293449 	  -2.324473 	  -1.743574
 H		   2.058128 	  -0.670886 	  -2.952925
 H		   0.464697 	  -1.289134 	  -3.481416
 H		   0.313188 	  -2.769671 	  -1.465350
 H		   1.871623 	  -3.087443 	  -2.305807
 P 		   2.089583 	  -1.838890 	  -0.117910
 Mn 		   1.256923 	   0.297996 	   0.166225
 C		   2.822873 	   0.980906 	  -0.243954
 O		   3.891579 	   1.459332 	  -0.459704
 C		   1.544535 	   0.392759 	   1.897064
 O		   1.716335 	   0.459324 	   3.069088
 C		  -1.247632 	   2.836869 	   0.984064
 C		  -1.964408 	   4.109536 	   0.501896
 C		  -1.019093 	   2.861714 	   2.504501
 H		  -1.905785 	   1.969263 	   0.757890
 H		  -2.175132 	   4.101163 	  -0.586932
 H		  -2.939825 	   4.211265 	   1.025269
 H		  -1.381857 	   5.027110 	   0.729856
 H		  -0.490520 	   1.957771 	   2.865941
 H		  -0.429969 	   3.750027 	   2.815299
 H		  -1.995279 	   2.921612 	   3.032388
 C		   1.362212 	   3.949407 	   0.141146
 C		   2.179144 	   4.280574 	  -1.120566
 C		   2.263217 	   3.913547 	   1.390618
 H		   0.612107 	   4.759763 	   0.276968
 H		   1.544343 	   4.424246 	  -2.017985
 H		   2.730026 	   5.232765 	  -0.960056
 H		   2.931699 	   3.498437 	  -1.341724
 H		   1.707945 	   3.654288 	   2.313219
 H		   3.082105 	   3.176986 	   1.272051
 H		   2.727196 	   4.911491 	   1.546675
 C		   1.608631 	  -3.300054 	   0.988218
 C		   1.900286 	  -3.085281 	   2.482717
 C		   2.126365 	  -4.668080 	   0.509992
 H		   0.505549 	  -3.298116 	   0.828317
 H		   1.553302 	  -2.098508 	   2.845862
 H		   1.384600 	  -3.868000 	   3.080971
 H		   2.983518 	  -3.168002 	   2.715702
 H		   1.924944 	  -4.853050 	  -0.565461
 H		   3.216471 	  -4.796031 	   0.682383
 H		   1.616762 	  -5.475797 	   1.079882
 C		   3.947753 	  -2.132616 	  -0.407408
 C		   4.798061 	  -1.621827 	   0.770607
 C		   4.476488 	  -1.607444 	  -1.753606
 H		   4.030442 	  -3.241223 	  -0.435180
 H		   4.461219 	  -2.028754 	   1.744590
 H		   5.857507 	  -1.929046 	   0.631262
 H		   4.776906 	  -0.516249 	   0.835881
 H		   3.952178 	  -2.058912 	  -2.620213
 H		   4.404204 	  -0.504949 	  -1.830027
 H		   5.551439 	  -1.873964 	  -1.853598
 C		  -1.867270 	  -0.810386 	   0.402131
 H		  -0.528896 	  -0.337904 	  -1.557258
 C		  -1.791994 	  -2.130307 	   1.171675
 H		  -2.226497 	   0.029190 	   1.045889
 H		  -1.020442 	  -2.082118 	   1.970729
 H		  -2.779346 	  -2.194560 	   1.702264
 N		  -2.257724 	  -0.874611 	  -0.867936
 C		  -3.118515 	   0.168934 	  -1.397066
 H		  -3.265865 	   1.017232 	  -0.679040
 H		  -2.702322 	   0.605604 	  -2.335748
 H		  -0.337910 	  -0.331846 	   0.555207
 C		  -4.502317 	  -0.420680 	  -1.774144
 H		  -5.126777 	   0.379365 	  -2.230275
 H		  -4.342298 	  -1.195703 	  -2.555754
 N		  -1.550134 	  -3.249892 	   0.267789
 H		  -1.927735 	  -4.122649 	   0.656663
 H		  -2.063989 	  -3.036088 	  -0.603838
 N		  -5.255381 	  -1.032412 	  -0.679993
 H		  -4.677133 	  -1.773910 	  -0.256665
 C		  -5.763517 	  -0.132191 	   0.363270
 H		  -6.173947 	   0.767775 	  -0.145736
 H		  -4.996118 	   0.223862 	   1.093939
 C		  -6.905567 	  -0.862589 	   1.090707
 H		  -6.469231 	  -1.649854 	   1.762607
 H		  -7.460661 	  -0.156172 	   1.746802
 O		  -7.791797 	  -1.417604 	   0.135984
 H		  -7.162380 	  -1.633834 	  -0.602425
87
coordinates from TS-8.log
 P 		   0.698235 	   2.334963 	   0.030273
 C		  -0.720052 	   2.277542 	  -1.192382
 C		  -0.469269 	   1.103604 	  -2.137812
 H		  -0.872355 	   3.228494 	  -1.742984
 H		  -1.638988 	   2.082197 	  -0.596190
 H		  -1.369559 	   0.918524 	  -2.773121
 H		   0.367029 	   1.324391 	  -2.835960
 N		  -0.139066 	  -0.114822 	  -1.354541
 C		   0.039031 	  -1.271812 	  -2.273835
 C		   0.352422 	  -2.544937 	  -1.486646
 H		   0.857583 	  -1.038430 	  -2.989261
 H		  -0.887148 	  -1.418123 	  -2.881012
 H		  -0.560298 	  -2.894651 	  -0.959938
 H		   0.677586 	  -3.367536 	  -2.155527
 P 		   1.609784 	  -2.128001 	  -0.157487
 Mn 		   1.336694 	   0.136574 	   0.074186
 C		   2.720781 	   0.462033 	  -0.942919
 O		   3.674959 	   0.693719 	  -1.617523
 C		   2.227440 	   0.254490 	   1.591970
 O		   2.834079 	   0.333654 	   2.611024
 C		  -0.120904 	   3.155804 	   1.532692
 C		  -0.932792 	   4.422433 	   1.212816
 C		   0.841246 	   3.390415 	   2.710379
 H		  -0.828149 	   2.354030 	   1.835221
 H		  -1.695012 	   4.258962 	   0.424695
 H		  -1.469683 	   4.763540 	   2.124573
 H		  -0.281780 	   5.263031 	   0.890894
 H		   1.459346 	   2.499204 	   2.936633
 H		   1.523877 	   4.244449 	   2.517874
 H		   0.261169 	   3.643253 	   3.624173
 C		   1.852862 	   3.701332 	  -0.613065
 C		   2.028358 	   3.691546 	  -2.142027
 C		   3.220982 	   3.675376 	   0.095510
 H		   1.332060 	   4.645998 	  -0.337122
 H		   1.069953 	   3.815251 	  -2.685319
 H		   2.683330 	   4.537949 	  -2.442834
 H		   2.515765 	   2.759421 	  -2.491537
 H		   3.134799 	   3.664966 	   1.199198
 H		   3.810137 	   2.787715 	  -0.207317
 H		   3.804667 	   4.578525 	  -0.186239
 C		   1.109947 	  -3.350949 	   1.213171
 C		   1.957521 	  -3.221522 	   2.489996
 C		   1.001328 	  -4.816534 	   0.757101
 H		   0.082179 	  -2.999170 	   1.454509
 H		   2.070621 	  -2.169540 	   2.817951
 H		   1.481251 	  -3.788972 	   3.318379
 H		   2.973252 	  -3.647476 	   2.350076
 H		   0.355687 	  -4.944465 	  -0.135179
 H		   1.995434 	  -5.254774 	   0.526601
 H		   0.561067 	  -5.430365 	   1.572546
 C		   3.256749 	  -2.849501 	  -0.773193
 C		   4.447209 	  -2.312733 	   0.044240
 C		   3.488875 	  -2.654281 	  -2.281979
 H		   3.165146 	  -3.942016 	  -0.583021
 H		   4.302588 	  -2.423826 	   1.136705
 H		   5.370944 	  -2.866705 	  -0.230409
 H		   4.624043 	  -1.239346 	  -0.165211
 H		   2.696857 	  -3.121160 	  -2.901411
 H		   3.560872 	  -1.581756 	  -2.550329
 H		   4.450114 	  -3.132287 	  -2.570758
 H		  -0.223733 	  -0.190178 	   1.082441
 C		  -1.391519 	  -0.631135 	   1.473559
 H		  -1.122529 	  -0.376127 	  -0.733513
 C		  -2.245186 	  -0.850623 	   0.299567
 H		  -2.295654 	  -1.917294 	  -0.027614
 H		  -1.006707 	  -1.563634 	   1.931371
 N		  -3.487118 	  -0.116258 	   0.223497
 N		  -1.890495 	   0.249486 	   2.486589
 H		  -1.160459 	   0.612986 	   3.109688
 C		  -3.941378 	   0.117166 	  -1.158543
 H		  -3.111570 	   0.633583 	  -1.681703
 H		  -4.115934 	  -0.841935 	  -1.712484
 H		  -2.422137 	   1.024984 	   2.068660
 C		  -4.530389 	  -0.588209 	   1.168692
 H		  -4.094628 	  -0.530719 	   2.188986
 H		  -5.378012 	   0.132611 	   1.155029
 C		  -5.083190 	  -2.012323 	   0.977867
 H		  -4.247987 	  -2.747382 	   1.063129
 H		  -5.752854 	  -2.213923 	   1.859289
 C		  -5.203023 	   0.991411 	  -1.296315
 H		  -5.232186 	   1.710545 	  -0.450466
 H		  -5.104615 	   1.607114 	  -2.219981
 N		  -6.458990 	   0.205042 	  -1.299500
 H		  -7.256480 	   0.798463 	  -1.032966
 H		  -6.664726 	  -0.111960 	  -2.257939
 O		  -5.745605 	  -2.238538 	  -0.251831
 H		  -6.151881 	  -1.361577 	  -0.536451
17
coordinates from toluene/10.log
 N		  -2.679739 	   0.651025 	  -0.709865
 C		  -2.292217 	   0.008385 	   0.539592
 C		  -0.885543 	  -0.550400 	   0.622269
 N		  -0.069903 	  -0.477884 	  -0.362157
 C		   1.270440 	  -1.018154 	  -0.202169
 C		   2.310545 	   0.092971 	  -0.419256
 O		   2.207907 	   1.125188 	   0.548823
 H		  -2.501539 	  -0.016621 	  -1.475799
 H		  -2.005564 	   1.407790 	  -0.900830
 H		  -2.998457 	  -0.825078 	   0.769897
 H		  -2.428160 	   0.719386 	   1.389082
 H		  -0.605370 	  -1.046308 	   1.590168
 H		   1.432093 	  -1.802960 	  -0.976335
 H		   1.429436 	  -1.485922 	   0.802905
 H		   2.206650 	   0.485049 	  -1.461470
 H		   3.329937 	  -0.337797 	  -0.325704
 H		   1.305863 	   1.492161 	   0.459037
18
coordinates from toluene/11.log
 N		   3.190152 	  -0.227679 	  -0.154896
 C		   1.915385 	  -0.821103 	   0.271430
 C		   0.845889 	   0.293256 	   0.329101
 O		   1.012787 	   1.130823 	  -0.810992
 N		  -0.467935 	  -0.287570 	   0.414816
 C		  -1.560213 	   0.653258 	   0.550917
 C		  -2.864076 	   0.099947 	   0.027962
 O		  -2.955925 	  -0.932411 	  -0.615412
 H		   3.693904 	   0.178250 	   0.645830
 H		   3.813964 	  -0.934046 	  -0.563017
 H		   1.943577 	  -1.369473 	   1.241585
 H		   1.599306 	  -1.548844 	  -0.507758
 H		   0.997272 	   0.895855 	   1.265275
 H		   1.982273 	   1.013118 	  -1.007024
 H		  -0.658178 	  -0.888839 	  -0.401861
 H		  -1.413839 	   1.612586 	  -0.017871
 H		  -1.719671 	   0.970715 	   1.610590
 H		  -3.770922 	   0.737979 	   0.249585
15
coordinates from toluene/12.log
 N		  -2.597106 	   0.755974 	   0.569325
 C		  -2.202597 	  -0.098646 	  -0.542126
 C		  -0.792960 	  -0.651596 	  -0.515071
 N		   0.007738 	  -0.401959 	   0.451083
 C		   1.350728 	  -0.920402 	   0.384069
 C		   2.388895 	   0.140594 	   0.031568
 O		   2.141011 	   1.257928 	  -0.374159
 H		  -1.918031 	   1.530349 	   0.626329
 H		  -2.430087 	   0.234614 	   1.443472
 H		  -2.328470 	   0.449999 	  -1.505842
 H		  -2.905034 	  -0.962280 	  -0.627437
 H		  -0.496709 	  -1.294659 	  -1.387307
 H		   1.501252 	  -1.740767 	  -0.372317
 H		   1.654539 	  -1.355951 	   1.364959
 H		   3.455628 	  -0.222527 	   0.157919
28
coordinates from toluene/13.log
 N		   3.479493 	  -0.120781 	  -0.974468
 C		   3.137720 	   0.300578 	   0.391008
 C		   2.018755 	  -0.594526 	   0.939564
 N		   0.862434 	  -0.510548 	   0.043212
 C		  -0.186111 	  -1.506223 	   0.262682
 C		  -1.538964 	  -1.075588 	  -0.343681
 O		  -2.323914 	  -2.275681 	  -0.360131
 N		  -2.231076 	  -0.031169 	   0.370017
 C		  -2.370533 	   1.335238 	  -0.123146
 C		  -1.234013 	   2.314846 	   0.230835
 O		  -0.021243 	   2.052990 	  -0.429048
 H		   4.111148 	  -0.933497 	  -0.951188
 H		   3.989910 	   0.622894 	  -1.466552
 H		   2.749423 	   1.340606 	   0.342392
 H		   3.993177 	   0.301520 	   1.110855
 H		   1.729765 	  -0.261243 	   1.960908
 H		   2.397216 	  -1.645928 	   1.041150
 H		   1.253481 	  -0.595556 	  -0.912208
 H		  -0.338956 	  -1.643691 	   1.356574
 H		   0.080673 	  -2.511904 	  -0.142970
 H		  -1.368457 	  -0.698734 	  -1.384738
 H		  -3.246346 	  -1.952268 	  -0.398705
 H		  -2.110597 	  -0.088167 	   1.387735
 H		  -3.328632 	   1.758649 	   0.263751
 H		  -2.469064 	   1.292873 	  -1.230600
 H		  -1.126466 	   2.327222 	   1.351667
 H		  -1.563719 	   3.342278 	  -0.052164
 H		   0.271618 	   1.118016 	  -0.177369
25
coordinates from toluene/14.log
 N		  -0.172984 	   1.754697 	  -0.448645
 C		  -1.267658 	   1.525811 	   0.505499
 C		  -2.475448 	   0.735924 	  -0.053510
 N		  -2.221258 	  -0.608078 	  -0.580072
 C		  -1.636342 	  -1.567717 	   0.342311
 C		  -0.121211 	  -1.615431 	   0.447015
 N		   0.647353 	  -1.067103 	  -0.416628
 C		   2.088549 	  -1.135663 	  -0.227174
 C		   2.730212 	   0.271210 	  -0.276924
 O		   2.260475 	   1.146798 	   0.718102
 H		  -0.441931 	   2.448705 	  -1.159953
 H		   0.009961 	   0.855562 	  -0.936987
 H		  -1.620806 	   2.504504 	   0.897739
 H		  -0.843794 	   0.983849 	   1.380901
 H		  -2.948871 	   1.326322 	  -0.870703
 H		  -3.243232 	   0.655363 	   0.751056
 H		  -1.653604 	  -0.567879 	  -1.436869
 H		  -1.959597 	  -2.606122 	   0.073364
 H		  -2.056372 	  -1.406712 	   1.360789
 H		   0.290541 	  -2.205221 	   1.307053
 H		   2.526016 	  -1.737248 	  -1.058032
 H		   2.357564 	  -1.637627 	   0.735942
 H		   2.581625 	   0.684752 	  -1.307373
 H		   3.829226 	   0.137128 	  -0.147359
 H		   1.409092 	   1.548822 	   0.359713
11
coordinates from toluene/1.log
 O		  -1.348703 	  -0.687829 	  -0.161110
 C		  -0.825201 	   0.561346 	   0.240520
 C		   0.630017 	   0.685668 	  -0.244588
 N		   1.323830 	  -0.561383 	   0.115811
 H		  -0.539386 	  -1.261126 	  -0.116963
 H		  -0.850330 	   0.687776 	   1.357533
 H		  -1.448184 	   1.379294 	  -0.185054
 H		   1.100673 	   1.618306 	   0.152524
 H		   0.631105 	   0.762222 	  -1.353184
 H		   2.169490 	  -0.698012 	  -0.450661
 H		   1.630551 	  -0.538227 	   1.098409
9
coordinates from toluene/2.log
 O		   1.400907 	  -0.658002 	   0.000123
 C		   0.887703 	   0.446986 	   0.000073
 C		  -0.615552 	   0.686659 	  -0.000153
 N		  -1.464442 	  -0.492823 	  -0.000102
 H		   1.521175 	   1.389480 	   0.000119
 H		  -0.840840 	   1.337747 	  -0.879478
 H		  -0.841167 	   1.338039 	   0.878854
 H		  -1.213572 	  -1.077092 	  -0.811385
 H		  -1.214657 	  -1.076265 	   0.812106
17
coordinates from toluene/3.log
 N		  -2.665062 	  -0.880137 	   0.591391
 C		  -2.296649 	  -0.024597 	  -0.539042
 C		  -1.068849 	   0.878496 	  -0.314670
 N		   0.103354 	   0.070918 	   0.007193
 C		   1.284060 	   0.800307 	   0.396599
 C		   2.551108 	  -0.003466 	   0.205162
 O		   2.597432 	  -1.059032 	  -0.403108
 H		  -2.964533 	  -0.280256 	   1.375181
 H		  -1.794563 	  -1.321934 	   0.928266
 H		  -3.165823 	   0.608671 	  -0.821280
 H		  -2.097105 	  -0.674322 	  -1.424016
 H		  -1.270892 	   1.556809 	   0.546917
 H		  -0.917668 	   1.547024 	  -1.206802
 H		   0.349451 	  -0.563435 	  -0.767091
 H		   1.242911 	   1.140627 	   1.460553
 H		   1.470867 	   1.751455 	  -0.186589
 H		   3.481842 	   0.467716 	   0.641335
19
coordinates from toluene/5.log
 N		  -2.794974 	   0.330458 	  -0.560732
 C		  -2.140280 	  -0.686171 	   0.274011
 C		  -0.800543 	  -0.149291 	   0.794371
 N		   0.029690 	   0.264066 	  -0.335086
 C		   1.218222 	   1.054789 	  -0.011104
 C		   2.364699 	   0.093263 	   0.363055
 O		   2.413862 	  -0.955673 	  -0.583204
 H		  -3.232544 	   1.048215 	   0.034507
 H		  -3.560137 	  -0.088104 	  -1.104620
 H		  -1.939064 	  -1.573683 	  -0.364104
 H		  -2.748678 	  -1.043408 	   1.141858
 H		  -0.291582 	  -0.940439 	   1.388270
 H		  -0.994209 	   0.699780 	   1.505767
 H		  -0.596181 	   0.754135 	  -0.992158
 H		   1.047269 	   1.803364 	   0.805278
 H		   1.507424 	   1.616631 	  -0.925046
 H		   2.207307 	  -0.291317 	   1.406346
 H		   3.335531 	   0.637843 	   0.371244
 H		   1.458367 	  -1.014837 	  -0.852981
28
coordinates from toluene/6-B.log
 O		   0.025802 	  -0.213936 	   1.655661
 C		   0.674042 	  -0.746108 	   0.480584
 N		   0.106620 	  -0.301280 	  -0.779089
 C		  -1.121237 	  -0.974423 	  -1.215249
 C		  -2.398272 	  -0.786660 	  -0.361371
 O		  -2.309551 	  -1.341665 	   0.930669
 C		   0.325954 	   1.066346 	  -1.242105
 C		  -0.426375 	   2.226407 	  -0.544382
 N		  -0.017023 	   2.391116 	   0.863086
 C		   2.202063 	  -0.521252 	   0.565171
 N		   2.992289 	  -1.152647 	  -0.493150
 H		   0.013323 	   0.796657 	   1.522394
 H		   0.490227 	  -1.843323 	   0.525540
 H		  -0.915595 	  -2.069707 	  -1.254195
 H		  -1.337215 	  -0.650674 	  -2.259182
 H		  -3.231012 	  -1.303877 	  -0.892092
 H		  -2.678087 	   0.300447 	  -0.341291
 H		  -1.537434 	  -0.888649 	   1.378201
 H		   0.056453 	   1.105506 	  -2.321391
 H		   1.415880 	   1.292947 	  -1.201871
 H		  -1.517454 	   2.024876 	  -0.561786
 H		  -0.263980 	   3.150473 	  -1.150846
 H		   0.918926 	   2.819153 	   0.918744
 H		  -0.651120 	   3.035209 	   1.355017
 H		   2.531870 	  -0.902627 	   1.553759
 H		   2.417105 	   0.571702 	   0.585947
 H		   2.520519 	  -0.963401 	  -1.391682
 H		   2.927337 	  -2.176087 	  -0.387721
28
coordinates from toluene/6-L.log
 N		  -1.645828 	   2.300591 	  -0.003426
 C		  -2.763202 	   1.357122 	  -0.006140
 C		  -2.264725 	  -0.071149 	   0.244319
 O		  -3.431447 	  -0.904548 	   0.294656
 N		  -1.302884 	  -0.440696 	  -0.779292
 C		  -0.531451 	  -1.671616 	  -0.565299
 C		   0.600102 	  -1.471033 	   0.452806
 N		   1.467271 	  -0.373559 	   0.037797
 C		   2.504888 	   0.014527 	   0.995853
 C		   3.526642 	   0.888446 	   0.252239
 O		   3.913433 	   0.245711 	  -0.947643
 H		  -1.059689 	   2.110166 	  -0.828495
 H		  -2.000258 	   3.259027 	  -0.122183
 H		  -3.373706 	   1.333939 	  -0.948957
 H		  -3.468544 	   1.615372 	   0.811288
 H		  -1.730327 	  -0.088523 	   1.222996
 H		  -3.179385 	  -1.743791 	   0.723201
 H		  -1.777325 	  -0.469559 	  -1.691603
 H		  -0.081359 	  -1.954841 	  -1.539722
 H		  -1.161362 	  -2.539946 	  -0.241885
 H		   1.192432 	  -2.410771 	   0.520223
 H		   0.165048 	  -1.309901 	   1.475493
 H		   0.855944 	   0.429727 	  -0.180139
 H		   3.010267 	  -0.914224 	   1.343037
 H		   2.114077 	   0.536492 	   1.906525
 H		   4.425558 	   1.059311 	   0.885047
 H		   3.073355 	   1.898306 	   0.059348
 H		   3.075946 	  -0.222226 	  -1.198497
25
coordinates from toluene/7-B.log
 N		   3.696250 	  -0.256694 	  -0.748491
 C		   2.485090 	   0.135235 	  -0.115613
 C		   1.423759 	  -0.694209 	   0.107863
 N		   0.169605 	  -0.371258 	   0.638982
 C		  -0.812454 	  -1.437935 	   0.803843
 C		  -1.708444 	  -1.727755 	  -0.417983
 O		  -2.698763 	  -0.759406 	  -0.654621
 C		  -0.078913 	   0.974201 	   1.112379
 C		  -0.375129 	   2.024894 	   0.018449
 N		  -1.697262 	   1.824776 	  -0.595231
 H		   4.522791 	   0.096075 	  -0.248284
 H		   3.786772 	  -1.278845 	  -0.810428
 H		   2.430151 	   1.214392 	   0.101344
 H		   1.525776 	  -1.762496 	  -0.155696
 H		  -1.473485 	  -1.179885 	   1.661381
 H		  -0.277383 	  -2.377223 	   1.081654
 H		  -2.224813 	  -2.699822 	  -0.236032
 H		  -1.036983 	  -1.893384 	  -1.304114
 H		  -2.249874 	   0.137937 	  -0.739554
 H		   0.809019 	   1.329647 	   1.692935
 H		  -0.929522 	   0.944727 	   1.828806
 H		   0.391409 	   1.932645 	  -0.778530
 H		  -0.250940 	   3.042032 	   0.465444
 H		  -1.778898 	   2.362246 	  -1.468592
 H		  -2.437513 	   2.182852 	   0.026182
25
coordinates from toluene/7-L.log
 N		   3.655454 	  -1.033718 	  -0.973985
 C		   3.165806 	  -1.075862 	   0.398008
 C		   2.097175 	  -0.070589 	   0.780540
 N		   1.639332 	   0.782915 	  -0.055792
 C		   0.610274 	   1.713403 	   0.377472
 C		  -0.640639 	   1.594375 	  -0.522711
 N		  -1.321336 	   0.300851 	  -0.503855
 C		  -1.976706 	  -0.092058 	   0.749454
 C		  -3.013320 	  -1.178068 	   0.415075
 O		  -3.812581 	  -0.754935 	  -0.670610
 H		   3.982135 	  -0.073617 	  -1.162379
 H		   2.844081 	  -1.129952 	  -1.603414
 H		   4.018378 	  -0.947301 	   1.107007
 H		   2.773787 	  -2.095152 	   0.629022
 H		   1.739733 	  -0.110319 	   1.845219
 H		   1.006724 	   2.748691 	   0.267744
 H		   0.333067 	   1.578338 	   1.454905
 H		  -0.336974 	   1.809249 	  -1.570442
 H		  -1.369873 	   2.380477 	  -0.228013
 H		  -0.667781 	  -0.434823 	  -0.809494
 H		  -2.506320 	   0.804119 	   1.141958
 H		  -1.284357 	  -0.443711 	   1.554810
 H		  -3.662857 	  -1.374996 	   1.296535
 H		  -2.476749 	  -2.140382 	   0.192293
 H		  -3.162038 	  -0.228670 	  -1.202480
27
coordinates from toluene/8-B.log
 N		  -2.101300 	  -0.259362 	   1.513986
 C		  -2.538011 	   0.253514 	   0.215583
 C		  -1.701891 	  -0.393724 	  -0.899024
 N		  -0.269951 	  -0.132785 	  -0.751769
 C		   0.630810 	  -1.249535 	  -1.060236
 C		   1.160758 	  -1.932457 	   0.211190
 O		   1.994949 	  -1.097950 	   0.986172
 C		   0.169764 	   1.189730 	  -1.169138
 C		   1.394950 	   1.714413 	  -0.400542
 N		   1.211163 	   1.593916 	   1.054578
 H		  -2.534119 	   0.275939 	   2.278215
 H		  -1.084183 	  -0.095596 	   1.580455
 H		  -2.484538 	   1.371211 	   0.109674
 H		  -3.606597 	  -0.009944 	   0.045667
 H		  -2.096702 	  -0.069719 	  -1.899303
 H		  -1.852721 	  -1.491319 	  -0.833549
 H		   1.498698 	  -0.879456 	  -1.652980
 H		   0.118003 	  -2.006034 	  -1.702821
 H		   1.756450 	  -2.829179 	  -0.078851
 H		   0.277491 	  -2.307629 	   0.792762
 H		   1.519969 	  -0.229718 	   1.146107
 H		  -0.674058 	   1.894909 	  -0.997822
 H		   0.399051 	   1.250326 	  -2.268979
 H		   1.591052 	   2.758163 	  -0.749347
 H		   2.293007 	   1.115783 	  -0.666540
 H		   0.353439 	   2.081318 	   1.352127
 H		   1.988503 	   2.050503 	   1.551237
27
coordinates from toluene/8-L.log
 C		  -2.080397 	  -1.106919 	   0.639289
 C		  -2.520689 	   0.161908 	  -0.120255
 H		  -1.457222 	  -0.821941 	   1.524355
 H		  -2.990414 	  -1.606847 	   1.052212
 H		  -3.166741 	   0.791487 	   0.533682
 H		  -3.159264 	  -0.166038 	  -0.972794
 O		  -1.406577 	  -2.017577 	  -0.209668
 H		  -0.415563 	  -1.914634 	  -0.110316
 N		  -1.424347 	   0.981344 	  -0.641875
 H		  -0.718513 	   0.351607 	  -1.055129
 C		  -0.742077 	   1.803910 	   0.350591
 H		  -0.640474 	   1.308157 	   1.354422
 H		  -1.323621 	   2.735631 	   0.543847
 C		   0.655091 	   2.203213 	  -0.146450
 H		   0.542388 	   2.792433 	  -1.081595
 H		   1.128275 	   2.876899 	   0.614899
 N		   1.475521 	   1.027849 	  -0.466719
 H		   2.269365 	   1.309585 	  -1.055523
 C		   1.953176 	   0.262521 	   0.685137
 H		   1.100613 	   0.128217 	   1.384179
 H		   2.759431 	   0.781442 	   1.266986
 C		   2.443344 	  -1.126020 	   0.261502
 H		   3.387643 	  -1.021508 	  -0.331275
 H		   2.708187 	  -1.706817 	   1.170710
 N		   1.386279 	  -1.836259 	  -0.474610
 H		   1.212143 	  -1.322357 	  -1.351175
 H		   1.703530 	  -2.776899 	  -0.746598
20
coordinates from toluene/9.log
 N		  -2.985368 	  -0.519659 	   0.115401
 C		  -2.109917 	   0.653169 	  -0.030515
 C		  -0.652394 	   0.219527 	   0.242299
 O		  -0.476926 	  -1.054044 	  -0.419917
 N		   0.277154 	   1.216075 	  -0.188498
 C		   1.671823 	   1.107749 	   0.254815
 C		   2.485202 	  -0.106261 	  -0.243504
 O		   2.088416 	  -1.339250 	   0.318049
 H		  -3.859153 	  -0.406324 	  -0.412226
 H		  -3.253771 	  -0.661101 	   1.099060
 H		  -2.367397 	   1.522329 	   0.617131
 H		  -2.169463 	   0.999795 	  -1.085064
 H		  -0.501694 	   0.083813 	   1.343227
 H		  -1.401173 	  -1.436484 	  -0.382640
 H		   0.219442 	   1.336986 	  -1.209122
 H		   1.677719 	   1.093372 	   1.368251
 H		   2.196781 	   2.040095 	  -0.054310
 H		   3.550503 	   0.057763 	   0.039150
 H		   2.456791 	  -0.117221 	  -1.366493
 H		   1.148715 	  -1.486690 	   0.031086
3
coordinates from toluene/H2O.log
 O		   0.000000 	   0.000000 	   0.123028
 H		   0.000000 	   0.758376 	  -0.492110
 H		   0.000000 	  -0.758376 	  -0.492110
2
coordinates from toluene/H2.log
 H		   0.000000 	   0.000000 	   0.383762
 H		   0.000000 	   0.000000 	  -0.383762
